# Supplementary material for: Identification of Candidate Genes and Pathways in Dexmedetomidine-Induced Cardioprotection in the Rat Heart by Bioinformatics Analysis
Source: Int J Mol Sci. 2019 Apr 1;20(7):1614. doi: 10.3390/ijms20071614 (PMC6480577; doi:10.3390/ijms20071614)
Supplement: Supplementary file 1 [file ijms-20-01614-s001.zip]

Archive with 14 entries (11 files):
- supplementary table files-3/
- supplementary table files-3/.DS_Store
- __MACOSX/
- __MACOSX/supplementary table files-3/
- __MACOSX/supplementary table files-3/._.DS_Store
- supplementary table files-3/Table S1.xlsx
- __MACOSX/supplementary table files-3/._Table S1.xlsx
- supplementary table files-3/Table S2.xlsx
- __MACOSX/supplementary table files-3/._Table S2.xlsx
- supplementary table files-3/Table S3.xls
- __MACOSX/supplementary table files-3/._Table S3.xls
- supplementary table files-3/Table S4.xls
- __MACOSX/supplementary table files-3/._Table S4.xls
- __MACOSX/._supplementary table files-3
