# Supplementary material for: Identification of Candidate Genes and Pathways in Dexmedetomidine-Induced Cardioprotection in the Rat Heart by Bioinformatics Analysis
Source: Int J Mol Sci. 2019 Apr 1;20(7):1614. doi: 10.3390/ijms20071614 (PMC6480577; doi:10.3390/ijms20071614)
Supplement: Supplementary file 1 [file ijms-20-01614-s001.zip › supplementary table files-3/Table S1.xlsx]

## Sheet: Sheet1
Table S1. Up-regulated mRNAs
Gene Symbol	Entrez ID	Fold Change	P value
LOC100911353	100911353	1.76572	0.001023
Fam219a	691024	1.63056	0.0202193
RGD1565117	299848	1.61111	0.00583027
LOC100362027	100362027	1.58836	0.00615196
Hamp	84604	1.55918	0.0088023
Ildr1	303914	1.54402	0.0420269
RGD1559951	302528	1.53632	0.0133723
Ccl3	25542	1.53528	0.0418136
Lefty1	498299	1.53078	0.0217545
Rpl39	25347	1.52668	0.0131119
RGD1562394	364129	1.51657	0.0248659
LOC103690975	103690975	1.5122	0.00276421
Tns4	303517	1.50178	0.0156338
RGD1562381	314248	1.49813	0.0084834
