# Supplementary material for: Identification of Candidate Genes and Pathways in Dexmedetomidine-Induced Cardioprotection in the Rat Heart by Bioinformatics Analysis
Source: Int J Mol Sci. 2019 Apr 1;20(7):1614. doi: 10.3390/ijms20071614 (PMC6480577; doi:10.3390/ijms20071614)
Supplement: Supplementary file 1 [file ijms-20-01614-s001.zip › supplementary table files-3/Table S2.xlsx]

## Sheet: Sheet1
Table S2. Down-regulated mRNAs
Gene Symbol	Entrez ID	Fold Change	P value
Nr1d1	252917	0.440883	0.0129383
Sufu	361769	0.481421	0.00351027
Dusp1	114856	0.498249	0.0152309
LOC100360330	100360330	0.499667	0.0127548
Eda2r	296872	0.501409	0.000117197
Qser1	311266	0.510572	0.0306741
Slc16a6	303772	0.516944	0.0199179
RGD1564129	361257	0.523052	0.00329439
Tspan1	298436	0.524304	0.00854694
Cdk14	362316	0.525311	0.0201292
Arhgap6	100363276	0.525361	0.000171794
Pragmin	306506	0.535191	0.000703447
Zcchc2	304695	0.548313	0.0417954
Atxn7	361015	0.550198	0.0010922
Adgrl2	171447	0.552531	0.0284706
Sostdc1	266803	0.555959	0.0368892
Slc3a1	29484	0.556405	0.0176693
Pnpla6	360753	0.557135	0.00517495
Fam26e	294431	0.557327	0.0300815
Myocd	246297	0.561521	0.0250687
Map10	307948	0.561876	0.000610925
Tspan33	500065	0.565238	0.0436139
Dbp	24309	0.568824	0.00689897
Lrrc3b	305705	0.569096	0.00149327
Hap1	29430	0.570107	0.00305849
Spata1	362056	0.570765	0.00606873
Rapgef1	63881	0.570792	0.0364105
Trpc3	60395	0.572782	0.0333218
Znf354b	102556119	0.582031	0.0486777
Grm5	24418	0.58259	0.0356469
Dact1	500666	0.584396	0.00424896
Gpam	29653	0.585773	0.0023345
Cmpk2	314004	0.586267	0.0207792
Abcb4	24891	0.587246	0.00796457
Ky	315962	0.588552	0.0133504
Adcyap1r1	24167	0.589012	0.00689789
Avl9	312371	0.589503	0.0117212
Irx3	307721	0.589988	0.0346087
Fer	301737	0.59001	0.0117937
Slitrk6	290467	0.59024	0.0151297
Fhl4	314678	0.593556	0.00406955
Nova1	298992	0.595685	0.021899
Bhlhe40	79431	0.597069	0.0306337
Kcne2	171138	0.597408	0.00966035
Itga6	114517	0.599519	0.0470902
Lctl	315750	0.599929	0.00258631
Myh3	24583	0.601973	0.0139967
LOC499823	499823	0.602774	0.0236657
Atxn3	60331	0.603949	0.0101101
Acvr2b	25366	0.604636	0.00769128
Adhfe1	362474	0.60541	0.00246349
Nckap5l	315297	0.607016	0.0327718
Dyrk3	304775	0.608008	0.0034097
Oas1i	304507	0.609082	0.0139947
Adamts10	314655	0.610058	0.0133028
Nbea	361948	0.610565	0.00377741
Hapln3	308773	0.612645	0.0370264
Armcx6	363496	0.614916	0.0193571
Tfpi2	286926	0.615448	0.0118437
Atm	300711	0.617764	0.0325393
Kitlg	60427	0.617778	0.0297491
Arhgef15	287418	0.619163	0.0124988
Sema6a	361324	0.619278	0.00247296
Olr484	295750	0.619595	0.000544059
Ifit1bl	294090	0.620601	0.0224294
Triobp	362956	0.620612	0.0128728
Pcdh17	306055	0.62114	0.0262418
Szt2	362573	0.623252	0.00453851
Pm20d1	498226	0.624581	0.0314652
Dnah8	207117	0.625395	0.022849
Pde4d	24627	0.626343	0.0181878
Kcne3	63883	0.627561	0.0432634
Ankfy1	303292	0.627987	0.0486022
Tppp	361466	0.628186	0.0486103
Ccdc69	497906	0.628395	0.0171263
Cbs	24250	0.629208	0.0364646
Kdm8	308976	0.629537	0.0323987
Ccnd1	58919	0.63162	0.00801362
Mpp7	307035	0.631862	0.0369982
Dagla	309207	0.63248	0.00908161
Tsnaxip1	498944	0.632782	0.044919
Sbk2	691411	0.632933	0.0426607
Lrrc4c	311236	0.633356	0.0144204
Dsg3	291752	0.633851	0.00830365
Nuak1	299694	0.633862	0.0101962
Lpin1	313977	0.634204	0.038756
Hoxa9	297099	0.634741	0.0407652
Lpar3	66025	0.634918	0.0212944
Kcna4	25469	0.63503	0.00299894
Tgm7	102552199	0.636517	0.037142
Tmprss11d	64565	0.638174	0.00141499
Nrgn	64356	0.638229	0.0185332
Ros1	25346	0.638418	0.00380698
Unc5b	60630	0.638624	0.0492892
LOC100364304	100364304	0.639526	0.0301317
Slc4a1	24779	0.639841	0.0426376
Slc16a13	287451	0.639936	0.0124749
Csrp2bp	362224	0.640278	0.0296859
Ehbp1	305556	0.640287	0.0118002
Gramd4	315203	0.640304	0.00171115
Sdr9c7	259235	0.640509	0.00193
Foxo4	302415	0.641049	0.0361524
Rnf216	304294	0.641227	0.0151588
Kdm4a	313539	0.641808	0.0295978
Fam20c	304334	0.642906	0.035115
Mettl2b	363687	0.643375	0.0073466
Tmpo	25359	0.643391	0.00164937
Apold1	444983	0.644389	0.0351223
Tbc1d2b	315880	0.644601	0.0125445
RGD1564515	299963	0.647945	0.0369873
Epn2	60443	0.647974	0.0401025
Fer1l4	296307	0.648292	0.00811321
Tigd2	100912924	0.650325	0.00549976
Gpr152	688884	0.650775	0.00918098
Lpcat3	362434	0.650815	0.0377362
Arhgap18	293947	0.651897	0.0236699
Zbtb10	80338	0.651908	0.038701
Tbc1d2	313234	0.652665	0.0302781
Dab2	79128	0.654704	0.00707488
Atg9b	499973	0.654808	0.0212209
Mcc	307449	0.654904	0.0177196
Dpep2	291984	0.655185	0.0139232
Fap	192203	0.655258	0.00907077
Cdr2	308958	0.655345	0.0243657
Ttn	84015	0.655953	0.00764296
Gcnt2	306860	0.656114	0.0288072
Zfp827	291940	0.656386	0.0271971
Fam217b	311692	0.656917	0.0233717
Fas	246097	0.65702	0.01507
Rmdn2	313840	0.65711	0.0147111
Olr852	298039	0.657568	0.00397729
Fam46c	310721	0.658063	0.0472478
Atf6	304962	0.658841	0.0176794
Fut11	286971	0.65904	0.0473158
Ablim2	360958	0.660179	0.0337041
Dusp5	171109	0.660637	0.0101752
Alpk1	310879	0.661787	0.0451461
Krr1	314830	0.662465	0.0331102
Obscn	338458	0.662727	0.0225434
Usp49	316211	0.663097	0.0375713
Akap13	293024	0.663238	0.0240754
Pcdh7	360942	0.665708	0.0136366
Cdc14b	361195	0.665785	0.0470075
Usp20	311856	0.666034	0.016574
Zfp422	360389	0.66665	0.00406363
Crem	25620	0.666748	0.0392165
Ppp1r26	685398	0.667216	0.00971166
Taok2	64666	0.667475	0.0382207
Sdf4	155173	0.66775	0.0225815
Col4a4	301562	0.667989	0.00463517
Gal3st4	498166	0.668782	0.0214659
