# Supplementary material for: Identification of Candidate Genes and Pathways in Dexmedetomidine-Induced Cardioprotection in the Rat Heart by Bioinformatics Analysis
Source: Int J Mol Sci. 2019 Apr 1;20(7):1614. doi: 10.3390/ijms20071614 (PMC6480577; doi:10.3390/ijms20071614)
Supplement: Supplementary file 1 [file ijms-20-01614-s001.zip › supplementary table files-3/Table S3.xls]

## Sheet: target of upregulated miRNAs.tx
Table S3. Predicted target genes of up-regulated miRNAs
miRNA	Gene Symbol	Entrez ID
rno-miR-137-5p	Dclk1	83825
rno-miR-137-5p	Prr12	361569
rno-miR-137-5p	Kcnq4	298496
rno-miR-137-5p	Csf2ra	652957
rno-miR-137-5p	Usp15	171329
rno-miR-137-5p	Etv1	362733
rno-miR-137-5p	Tbc1d4	306117
rno-miR-137-5p	Sfxn2	294011
rno-miR-137-5p	Arl4c	367311
rno-miR-137-5p	Mxi1	25701
rno-miR-137-5p	E2f7	314818
rno-miR-137-5p	Ran	84509
rno-miR-137-5p	Prr12	361569
rno-miR-137-5p	Kcnq4	298496
rno-miR-137-5p	Fam163b	685169
rno-miR-137-5p	Dab2ip	192126
rno-miR-137-5p	Etv1	362733
rno-miR-137-5p	Fam210a	307343
rno-miR-137-5p	Moxd1	294119
rno-miR-137-5p	Ccdc3	498795
rno-miR-137-5p	Pygb	25739
rno-miR-137-5p	Col14a1	314981
rno-miR-137-5p	Hdac3	84578
rno-miR-137-5p	Stk38	361813
rno-miR-137-5p	Cerk	300129
rno-miR-137-5p	Rab20	689377
rno-miR-137-5p	Lmbrd1	246046
rno-miR-137-5p	Cpne8	362988
rno-miR-137-5p	Etf1	307503
rno-miR-137-5p	Moxd1	294119
rno-miR-137-5p	Ccdc3	498795
rno-miR-137-5p	LOC100911792	100911792
rno-miR-137-5p	Ptbp1	29497
rno-miR-137-5p	Skor1	315748
rno-miR-137-5p	Ntn3	114524
rno-miR-137-5p	Slc39a1	361986
rno-miR-137-5p	Gxylt1	300173
rno-miR-137-5p	Slc25a33	691431
rno-miR-137-5p	Clmp	286939
rno-miR-137-5p	Daw1	363267
rno-miR-137-5p	Tubgcp5	308663
rno-miR-137-5p	Hs3st5	294449
rno-miR-137-5p	Ccdc125	499518
rno-miR-137-5p	LOC100911792	100911792
rno-miR-137-5p	Atp6v0a1	29757
rno-miR-137-5p	Skor1	315748
rno-miR-137-5p	Ccnc	114839
rno-miR-137-5p	Strip1	362012
rno-miR-137-5p	LOC300308	300308
rno-miR-137-5p	Snx21	100362940
rno-miR-137-5p	Pgp	287115
rno-miR-137-5p	Cluap1	363544
rno-miR-137-5p	Mesdc2	308796
rno-miR-137-5p	Nt5dc1	294456
rno-miR-137-5p	Fam78a	499776
rno-miR-137-5p	LOC100911978	100911978
rno-miR-137-5p	Gja5	50563
rno-miR-137-5p	Skor1	315748
rno-miR-137-5p	Phox2a	116648
rno-miR-137-5p	Strip1	362012
rno-miR-137-5p	Tmed3	300888
rno-miR-137-5p	Snx21	100362940
rno-miR-137-5p	Dlx3	287638
rno-miR-137-5p	LOC365778	365778
rno-miR-137-5p	Pgm1	24645
rno-miR-137-5p	Tmem151a	309158
rno-miR-137-5p	Lhfpl2	294643
rno-miR-137-5p	Fam78a	499776
rno-miR-137-5p	Cacnb4	58942
rno-miR-137-5p	Skor1	315748
rno-miR-137-5p	Kcnc3	117101
rno-miR-137-5p	Gpsm2	362021
rno-miR-137-5p	Ano10	301111
rno-miR-137-5p	LOC100909604	100909604
rno-miR-137-5p	Fermt2	289992
rno-miR-137-5p	Tgm3	366189
rno-miR-137-5p	Cxcl12	24772
rno-miR-137-5p	Palmd	310811
rno-miR-137-5p	Pltp	296371
rno-miR-137-5p	Pot1	500054
rno-miR-137-5p	Twist2	59327
rno-miR-137-5p	Skor1	315748
rno-miR-137-5p	Xpnpep1	170751
rno-miR-137-5p	Rabl6	362084
rno-miR-137-5p	Ano10	301111
rno-miR-137-5p	LOC100910970	100910970
rno-miR-137-5p	Mau2	290668
rno-miR-137-5p	Fam76b	367021
rno-miR-137-5p	Vipr1	24875
rno-miR-137-5p	RGD1311267	311429
rno-miR-137-5p	Skor1	315748
rno-miR-137-5p	Arfgef2	296380
rno-miR-137-5p	Tex37	500197
rno-miR-137-5p	Nmur2	64042
rno-miR-137-5p	Shank2	171093
rno-miR-137-5p	Elmo2	362271
rno-miR-137-5p	Tbc1d4	306117
rno-miR-137-5p	LOC100910970	100910970
rno-miR-137-5p	Irgq	292708
rno-miR-137-5p	Foxl2	367152
rno-miR-137-5p	Cd24	25145
rno-miR-137-5p	Rsbn1l	311987
rno-miR-137-5p	Zmat3	64394
rno-miR-137-5p	Dpp8	315758
rno-miR-137-5p	Srms	296472
rno-miR-137-5p	Aak1	500244
rno-miR-137-5p	Shank2	171093
rno-miR-137-5p	Fbxo10	362511
rno-miR-137-5p	Tbc1d4	306117
rno-miR-137-5p	LOC100911511	100911511
rno-miR-137-5p	Cdc42bpg	293693
rno-miR-137-5p	Foxl2	367152
rno-miR-137-5p	Pdgfra	25267
rno-miR-137-5p	Papola	314417
rno-miR-137-5p	Rab11b	79434
rno-miR-137-5p	Ccz1	360768
rno-miR-137-5p	Olfml2a	296708
rno-miR-137-5p	RGD1564854	502617
rno-miR-137-5p	Dusp5	171109
rno-miR-137-5p	Fbxo10	362511
rno-miR-137-5p	Tbc1d4	306117
rno-miR-137-5p	Smc5	293967
rno-miR-137-5p	Arl4c	367311
rno-miR-137-5p	Dmp1	25312
rno-miR-137-5p	Celf5	314647
rno-miR-301b-3p	Cckbr	25706
rno-miR-301b-3p	Phf12	303274
rno-miR-301b-3p	LOC100364285	100364285
rno-miR-301b-3p	Aftph	305544
rno-miR-301b-3p	Phf3	363210
rno-miR-301b-3p	Fabp4	79451
rno-miR-301b-3p	Abcc5	116721
rno-miR-301b-3p	Ppp6r3	309144
rno-miR-301b-3p	Lrig1	312574
rno-miR-301b-3p	RGD1566359	498701
rno-miR-301b-3p	Sh3d19	295171
rno-miR-301b-3p	Fam104a	619573
rno-miR-301b-3p	Esyt2	299488
rno-miR-301b-3p	Wrnip1	282835
rno-miR-301b-3p	Prpf39	314171
rno-miR-301b-3p	Etl4	291356
rno-miR-301b-3p	Gga3	360658
rno-miR-301b-3p	Gadd45a	25112
rno-miR-301b-3p	Nptn	56064
rno-miR-301b-3p	Znrf1	690769
rno-miR-301b-3p	Zfp68	304337
rno-miR-301b-3p	LOC100911677	100911677
rno-miR-301b-3p	Cep120	307302
rno-miR-301b-3p	Fgfr1op2	362463
rno-miR-301b-3p	Tbl1xr1	365755
rno-miR-301b-3p	Slc44a1	85254
rno-miR-301b-3p	Cep170	171457
rno-miR-301b-3p	Wdr47	310785
rno-miR-301b-3p	Galm	313843
rno-miR-301b-3p	Wdr54	500226
rno-miR-301b-3p	Edem1	297504
rno-miR-301b-3p	Dmgdh	245961
rno-miR-301b-3p	Pgm2l1	685076
rno-miR-301b-3p	Rap2c	302495
rno-miR-301b-3p	Iscu	288740
rno-miR-301b-3p	Bmp5	315824
rno-miR-301b-3p	Bcl2l12	361567
rno-miR-301b-3p	Gck	24385
rno-miR-301b-3p	Ctu1	292847
rno-miR-301b-3p	Tmem196	500750
rno-miR-301b-3p	Cmpk1	298410
rno-miR-301b-3p	Arfgap1	246310
rno-miR-301b-3p	Ephb4	686310
rno-miR-301b-3p	Cnih1	289994
rno-miR-301b-3p	Arid5a	316327
rno-miR-301b-3p	Cdc40	361859
rno-miR-301b-3p	Igf1	24482
rno-miR-301b-3p	Ppt1	29411
rno-miR-301b-3p	Slirp	688717
rno-miR-301b-3p	Mllt6	303504
rno-miR-301b-3p	LOC100909685	100909685
rno-miR-301b-3p	Ankrd28	306264
rno-miR-301b-3p	C5	362119
rno-miR-301b-3p	Chic1	363484
rno-miR-301b-3p	Lrp4	83469
rno-miR-301b-3p	Kcnk15	156873
rno-miR-301b-3p	Pdcd1lg2	309304
rno-miR-301b-3p	RGD1562865	313125
rno-miR-301b-3p	RGD1563982	499114
rno-miR-301b-3p	RGD1311224	295714
rno-miR-301b-3p	Whsc1	680537
rno-miR-301b-3p	Snx22	300796
rno-miR-301b-3p	Zzef1	287476
rno-miR-301b-3p	Tmcc3	314751
rno-miR-301b-3p	Abhd3	291793
rno-miR-301b-3p	LOC360919	360919
rno-miR-301b-3p	Ghrhr	25321
rno-miR-301b-3p	Clcn4	60586
rno-miR-301b-3p	LOC100361558	100361558
rno-miR-301b-3p	R3hdm1	304763
rno-miR-301b-3p	LOC100913045	100913045
rno-miR-301b-3p	Rbm34	307956
rno-miR-301b-3p	Lclat1	362702
rno-miR-301b-3p	Prkab2	64562
rno-miR-301b-3p	Cpne4	367160
rno-miR-301b-3p	Akap1	114124
rno-miR-301b-3p	Myh14	308572
rno-miR-301b-3p	Anapc1	311412
rno-miR-301b-3p	Zcrb1	362990
rno-miR-301b-3p	Nup62	65274
rno-miR-301b-3p	Tmem159	378467
rno-miR-301b-3p	Wnk1	116477
rno-miR-301b-3p	Wee1	308937
rno-miR-301b-3p	Gpr107	311857
rno-miR-301b-3p	Cxcl13	498335
rno-miR-301b-3p	Nus1	294400
rno-miR-301b-3p	Trappc2	501550
rno-miR-301b-3p	Laptm4a	298875
rno-miR-301b-3p	Nr1d2	259241
rno-miR-301b-3p	Asxl2	313922
rno-miR-301b-3p	Mustn1	290553
rno-miR-301b-3p	Mpv17l	360463
rno-miR-301b-3p	Sp1	24790
rno-miR-301b-3p	S1pr1	29733
rno-miR-301b-3p	Cox11	690300
rno-miR-301b-3p	Senp5	303874
rno-miR-301b-3p	LOC100910275	100910275
rno-miR-301b-3p	LOC306766	306766
rno-miR-301b-3p	Dido1	362286
rno-miR-301b-3p	Pou4f3	364855
rno-miR-301b-3p	Ralbp1	84014
rno-miR-301b-3p	Blcap	171113
rno-miR-301b-3p	Ipo11	310056
rno-miR-301b-3p	Zfyve9	313477
rno-miR-301b-3p	Lrriq3	499732
rno-miR-301b-3p	Helz2	296474
rno-miR-301b-3p	Jarid2	681740
rno-miR-301b-3p	Nyap2	301561
rno-miR-301b-3p	Naa50	288108
rno-miR-301b-3p	Atf7	315333
rno-miR-301b-3p	Tmem110	361110
rno-miR-301b-3p	Trhr	25570
rno-miR-301b-3p	Smim19	100362321
rno-miR-301b-3p	RGD1561589	305284
rno-miR-301b-3p	Gja1	24392
rno-miR-301b-3p	Ucp3	25708
rno-miR-301b-3p	Ankfy1	303292
rno-miR-301b-3p	LOC100364509	100364509
rno-miR-301b-3p	Aftph	305544
rno-miR-301b-3p	Rnf149	363222
rno-miR-301b-3p	Gpr12	80840
rno-miR-301b-3p	Stim2	117087
rno-miR-301b-3p	Ppp6r3	309144
rno-miR-301b-3p	Lrig1	312574
rno-miR-301b-3p	RGD1566359	498701
rno-miR-301b-3p	Sh3d19	295171
rno-miR-301b-3p	Cox6b2	654441
rno-miR-301b-3p	Mex3d	299613
rno-miR-301b-3p	Clmp	286939
rno-miR-301b-3p	Prpf39	314171
rno-miR-301b-3p	Mbd1	291439
rno-miR-301b-3p	Tmem50b	360698
rno-miR-301b-3p	Stat1	25124
rno-miR-301b-3p	Sh2b3	58838
rno-miR-301b-3p	Zfp426	690895
rno-miR-301b-3p	Zfp68	304337
rno-miR-301b-3p	LOC100911677	100911677
rno-miR-301b-3p	Spire1	307348
rno-miR-301b-3p	Tcea1	362479
rno-miR-301b-3p	Fstl5	365823
rno-miR-301b-3p	Abcg1	85264
rno-miR-301b-3p	Ipmk	171458
rno-miR-301b-3p	Cdc14a	310806
rno-miR-301b-3p	Birc6	313876
rno-miR-301b-3p	Aak1	500244
rno-miR-301b-3p	Edem1	297504
rno-miR-301b-3p	Coro6	245982
rno-miR-301b-3p	Gpatch8	685233
rno-miR-301b-3p	Suv39h1	302553
rno-miR-301b-3p	Rab5b	288779
rno-miR-301b-3p	Fam83b	315829
rno-miR-301b-3p	Pik3c2a	361632
rno-miR-301b-3p	Mavs	311430
rno-miR-301b-3p	Emc10	292878
rno-miR-301b-3p	Sybu	500865
rno-miR-301b-3p	Cyp4a3	298423
rno-miR-301b-3p	Tp63	246334
rno-miR-301b-3p	Ephb4	686310
rno-miR-301b-3p	Ipo4	290228
rno-miR-301b-3p	Crispld1	316482
rno-miR-301b-3p	Zfand1	361917
rno-miR-301b-3p	Igf1	24482
rno-miR-301b-3p	Gap43	29423
rno-miR-301b-3p	Tulp3	688749
rno-miR-301b-3p	Mllt6	303504
rno-miR-301b-3p	LOC100909758	100909758
rno-miR-301b-3p	Ankrd28	306264
rno-miR-301b-3p	C5	362119
rno-miR-301b-3p	Chic1	363484
rno-miR-301b-3p	Atrn	83526
rno-miR-301b-3p	Ndel1	170845
rno-miR-301b-3p	Loxl4	309380
rno-miR-301b-3p	Rngtt	313131
rno-miR-301b-3p	RGD1559980	499158
rno-miR-301b-3p	Chst1	295934
rno-miR-301b-3p	Tet3	680576
rno-miR-301b-3p	Nckipsd	301009
rno-miR-301b-3p	Zzef1	287476
rno-miR-301b-3p	Zfc3h1	314836
rno-miR-301b-3p	Tcf25	292082
rno-miR-301b-3p	Dcun1d4	360928
rno-miR-301b-3p	Cacna2d1	25399
rno-miR-301b-3p	Gcnt1	64043
rno-miR-301b-3p	LOC100361558	100361558
rno-miR-301b-3p	Elk4	304786
rno-miR-301b-3p	Fam45a	308009
rno-miR-301b-3p	Lclat1	362702
rno-miR-301b-3p	Rem2	64626
rno-miR-301b-3p	Map4	367171
rno-miR-301b-3p	Dffa	114214
rno-miR-301b-3p	Plekha4	308584
rno-miR-301b-3p	Tmem123	363013
rno-miR-301b-3p	Scn9a	78956
rno-miR-301b-3p	Mid1ip1	404280
rno-miR-301b-3p	Mapk1	116590
rno-miR-301b-3p	Tnrc6a	308971
rno-miR-301b-3p	Dennd1a	311913
rno-miR-301b-3p	Lcorl	498385
rno-miR-301b-3p	Hs3st5	294449
rno-miR-301b-3p	Fancb	501552
rno-miR-301b-3p	Rnaseh1	298933
rno-miR-301b-3p	LOC259246	259246
rno-miR-301b-3p	Asxl2	313922
rno-miR-301b-3p	Cherp	290614
rno-miR-301b-3p	Zc3h7a	360466
rno-miR-301b-3p	Thrb	24831
rno-miR-301b-3p	Kcnab1	29737
rno-miR-301b-3p	Sertm1	690333
rno-miR-301b-3p	Upk1b	303924
rno-miR-301b-3p	LOC100910762	100910762
rno-miR-301b-3p	Kdm1b	306819
rno-miR-301b-3p	Myt1	362291
rno-miR-301b-3p	Sall3	364910
rno-miR-301b-3p	Chn1	84030
rno-miR-301b-3p	Slco4a1	171144
rno-miR-301b-3p	Ercc8	310071
rno-miR-301b-3p	Hivep3	313557
rno-miR-301b-3p	Nrarp	499745
rno-miR-301b-3p	Vav2	296603
rno-miR-301b-3p	Jarid2	681740
rno-miR-301b-3p	Armc9	301579
rno-miR-301b-3p	Slc9c1	288117
rno-miR-301b-3p	Nxt2	315352
rno-miR-301b-3p	Nr2c2ap	361128
rno-miR-301b-3p	Map3k12	25579
rno-miR-301b-3p	LOC100362601	100362601
rno-miR-301b-3p	Cep135	305288
rno-miR-301b-3p	Srcap	361652
rno-miR-301b-3p	Gls	24398
rno-miR-301b-3p	Dnm2	25751
rno-miR-301b-3p	Ankfy1	303292
rno-miR-301b-3p	LOC100364509	100364509
rno-miR-301b-3p	Ccdc88a	305605
rno-miR-301b-3p	Rnf149	363222
rno-miR-301b-3p	Gpr12	80840
rno-miR-301b-3p	Bhlhe41	117095
rno-miR-301b-3p	Ccdc85b	309161
rno-miR-301b-3p	Lrig1	312574
rno-miR-301b-3p	RGD1562963	498729
rno-miR-301b-3p	Snapin	295217
rno-miR-301b-3p	Teddm1	664710
rno-miR-301b-3p	Mex3d	299613
rno-miR-301b-3p	Rogdi	287061
rno-miR-301b-3p	L2hgdh	314196
rno-miR-301b-3p	Snx2	291464
rno-miR-301b-3p	Pan3	360760
rno-miR-301b-3p	Umod	25128
rno-miR-301b-3p	Nrbf2	58839
rno-miR-301b-3p	LOC690911	690911
rno-miR-301b-3p	Nyap1	304376
rno-miR-301b-3p	LOC100911993	100911993
rno-miR-301b-3p	Arhgef37	307398
rno-miR-301b-3p	Tmem55a	362490
rno-miR-301b-3p	Slc25a44	365841
rno-miR-301b-3p	Slc24a3	85267
rno-miR-301b-3p	Snx7	310815
rno-miR-301b-3p	Kbtbd8	500262
rno-miR-301b-3p	Csgalnact2	297554
rno-miR-301b-3p	Scd1	246074
rno-miR-301b-3p	Gpatch8	685233
rno-miR-301b-3p	Slc19a2	289175
rno-miR-301b-3p	Myo6	315840
rno-miR-301b-3p	Sphk2	308589
rno-miR-301b-3p	Rassf2	311437
rno-miR-301b-3p	Cpeb1	293056
rno-miR-301b-3p	Sybu	500865
rno-miR-301b-3p	Nsun4	298426
rno-miR-301b-3p	Tp63	246334
rno-miR-301b-3p	Caprin2	686779
rno-miR-301b-3p	Dleu7	290308
rno-miR-301b-3p	Ankrd12	316775
rno-miR-301b-3p	Zfand1	361917
rno-miR-301b-3p	Igf1	24482
rno-miR-301b-3p	Htt	29424
rno-miR-301b-3p	Tulp3	688749
rno-miR-301b-3p	Ezh1	303547
rno-miR-301b-3p	LOC100909758	100909758
rno-miR-301b-3p	Arrdc2	306344
rno-miR-301b-3p	Epc2	362132
rno-miR-301b-3p	Hcfc1	363519
rno-miR-301b-3p	Pafah1b1	83572
rno-miR-301b-3p	Tesk2	170908
rno-miR-301b-3p	Cpeb3	309510
rno-miR-301b-3p	Ptprd	313278
rno-miR-301b-3p	Flrt1	499308
rno-miR-301b-3p	RGD1304978	295985
rno-miR-301b-3p	Tet3	680576
rno-miR-301b-3p	Enpp4	301261
rno-miR-301b-3p	Mnt	287521
rno-miR-301b-3p	Zfc3h1	314836
rno-miR-301b-3p	Tcf25	292082
rno-miR-301b-3p	Tbc1d1	360937
rno-miR-301b-3p	Ccng1	25405
rno-miR-301b-3p	Lrat	64047
rno-miR-301b-3p	Rab5al1	100361891
rno-miR-301b-3p	Tor1aip2	304881
rno-miR-301b-3p	Rnf146	308051
rno-miR-301b-3p	Seli	362713
rno-miR-301b-3p	Tfrc	64678
rno-miR-301b-3p	Kansl1l	367289
rno-miR-301b-3p	Nek2	114482
rno-miR-301b-3p	Endod1	363015
rno-miR-301b-3p	Csf1	78965
rno-miR-301b-3p	Hyal4	404783
rno-miR-301b-3p	Map3k8	116596
rno-miR-301b-3p	LOC308990	308990
rno-miR-301b-3p	Gsap	311984
rno-miR-301b-3p	Lcorl	498385
rno-miR-301b-3p	Hexb	294673
rno-miR-301b-3p	Rai2	501555
rno-miR-301b-3p	Bcap29	298943
rno-miR-301b-3p	Obp3	259247
rno-miR-301b-3p	Asxl2	313922
rno-miR-301b-3p	Cep44	290722
rno-miR-301b-3p	Jmjd8	360498
rno-miR-301b-3p	Wnt1	24881
rno-miR-301b-3p	St6galnac3	29758
rno-miR-301b-3p	Nr1h5	690430
rno-miR-301b-3p	Prdm15	304054
rno-miR-301b-3p	LOC100910885	100910885
rno-miR-301b-3p	Gfod1	306842
rno-miR-301b-3p	Dnajb6	362293
rno-miR-301b-3p	Zcchc14	365018
rno-miR-301b-3p	Abcd2	84356
rno-miR-301b-3p	Slc6a5	171148
rno-miR-301b-3p	Depdc1b	310074
rno-miR-301b-3p	Snip1	313588
rno-miR-301b-3p	RGD1564379	499758
rno-miR-301b-3p	Fam73b	296623
rno-miR-301b-3p	Ap1g1	171494
rno-miR-301b-3p	Jarid2	681740
rno-miR-301b-3p	Pdcd1	301626
rno-miR-301b-3p	Hoxd4	288153
rno-miR-301b-3p	RGD1309188	315463
rno-miR-301b-3p	Tmem170b	361230
rno-miR-301b-3p	Agrn	25592
rno-miR-301b-3p	Tspyl2	302612
rno-miR-301b-3p	Epc1	100362678
rno-miR-301b-3p	Cep135	305288
rno-miR-301b-3p	Srcap	361652
rno-miR-301b-3p	Nr3c1	24413
rno-miR-301b-3p	Mllt4	26955
rno-miR-301b-3p	Cyb5d2	303293
rno-miR-301b-3p	LOC100365259	100365259
rno-miR-301b-3p	Ccdc88a	305605
rno-miR-301b-3p	Slc39a10	363229
rno-miR-301b-3p	Sec61a1	80843
rno-miR-301b-3p	Hivep1	117140
rno-miR-301b-3p	Ccdc85b	309161
rno-miR-301b-3p	Rybp	312603
rno-miR-301b-3p	Tdp2	498749
rno-miR-301b-3p	Snapin	295217
rno-miR-301b-3p	LOC678772	678772
rno-miR-301b-3p	Grhl2	299979
rno-miR-301b-3p	Tbc1d24	287110
rno-miR-301b-3p	Daam1	314212
rno-miR-301b-3p	Nars	291556
rno-miR-301b-3p	Pan3	360760
rno-miR-301b-3p	Inhbb	25196
rno-miR-301b-3p	Fzd1	58868
rno-miR-301b-3p	Ccdc6	691155
rno-miR-301b-3p	Pitpnm2	304474
rno-miR-301b-3p	LOC100911994	100911994
rno-miR-301b-3p	RGD1309362	307415
rno-miR-301b-3p	Mdn1	362498
rno-miR-301b-3p	Fam102b	365903
rno-miR-301b-3p	Sos2	85384
rno-miR-301b-3p	Cyp2u1	310848
rno-miR-301b-3p	Arl8b	500282
rno-miR-301b-3p	Mybl1	297783
rno-miR-301b-3p	Uxs1	246232
rno-miR-301b-3p	Fmo9	685365
rno-miR-301b-3p	Pex19	289233
rno-miR-301b-3p	Myo6	315840
rno-miR-301b-3p	Ush1c	308596
rno-miR-301b-3p	Hm13	311545
rno-miR-301b-3p	2018-09-01	293507
rno-miR-301b-3p	Sybu	500865
rno-miR-301b-3p	Mfsd2a	298504
rno-miR-301b-3p	Tp63	246334
rno-miR-301b-3p	Ints9	290322
rno-miR-301b-3p	RGD1565829	317202
rno-miR-301b-3p	Igf1	24482
rno-miR-301b-3p	Slc26a4	29440
rno-miR-301b-3p	Tmem25	689172
rno-miR-301b-3p	Smurf2	303614
rno-miR-301b-3p	LOC100909840	100909840
rno-miR-301b-3p	Armc6	306352
rno-miR-301b-3p	Lypd6b	362133
rno-miR-301b-3p	Itk	363577
rno-miR-301b-3p	Polr1a	83581
rno-miR-301b-3p	Nap1l3	170914
rno-miR-301b-3p	Cpeb3	309510
rno-miR-301b-3p	Ptprd	313278
rno-miR-301b-3p	RGD1560108	499309
rno-miR-301b-3p	Srp14	296076
rno-miR-301b-3p	Skida1	680770
rno-miR-301b-3p	Cnnm3	301345
rno-miR-301b-3p	Smg6	287522
rno-miR-301b-3p	Mdm1	314859
rno-miR-301b-3p	Smoc2	292401
rno-miR-301b-3p	Tbc1d1	360937
rno-miR-301b-3p	Dpysl2	25416
rno-miR-301b-3p	Pafah1b2	64189
rno-miR-301b-3p	Rab5al1	100361891
rno-miR-301b-3p	Fam20b	304885
rno-miR-301b-3p	Slc12a7	308069
rno-miR-301b-3p	Asap2	362719
rno-miR-301b-3p	C1galt1	65044
rno-miR-301b-3p	Kansl1l	367289
rno-miR-301b-3p	Pou4f1	114503
rno-miR-301b-3p	Endod1	363015
rno-miR-301b-3p	Epha5	79208
rno-miR-301b-3p	Atp6v0e2	436582
rno-miR-301b-3p	Rtn1	116644
rno-miR-301b-3p	Sephs2	308993
rno-miR-301b-3p	Ccdc132	312083
rno-miR-301b-3p	Cytl1	498392
rno-miR-301b-3p	Spg20	295053
rno-miR-301b-3p	Prkx	501563
rno-miR-301b-3p	G2e3	299002
rno-miR-301b-3p	Obp3	259247
rno-miR-301b-3p	Ncoa1	313929
rno-miR-301b-3p	Vps37a	290775
rno-miR-301b-3p	Itfg3	360502
rno-miR-301b-3p	Dnajb9	24908
rno-miR-301b-3p	Ubc	50522
rno-miR-301b-3p	Nr1h5	690430
rno-miR-301b-3p	Prdm15	304054
rno-miR-301b-3p	LOC100910885	100910885
rno-miR-301b-3p	Gcnt2	306860
rno-miR-301b-3p	Rbm33	362297
rno-miR-301b-3p	Zcchc14	365018
rno-miR-301b-3p	Clcn3	84360
rno-miR-301b-3p	Taf9b	171152
rno-miR-301b-3p	Mier3	310086
rno-miR-301b-3p	Ago1	313594
rno-miR-301b-3p	Fibin	499856
rno-miR-301b-3p	Fastk	296741
rno-miR-301b-3p	Rnf38	171501
rno-miR-301b-3p	Jarid2	681740
rno-miR-301b-3p	Arhgap28	301709
rno-miR-301b-3p	Gart	288259
rno-miR-301b-3p	Kmt2a	315606
rno-miR-301b-3p	Mllt10	361285
rno-miR-301b-3p	Lep	25608
rno-miR-301b-3p	Mmgt1	302864
rno-miR-301b-3p	Epc1	100362678
rno-miR-301b-3p	Arap2	305367
rno-miR-301b-3p	RGD1563084	315912
rno-miR-301b-3p	Kndc1	361672
rno-miR-301b-3p	Grm1	24414
rno-miR-301b-3p	Cadps	26989
rno-miR-301b-3p	Caprin2	686779
rno-miR-301b-3p	Cluh	303300
rno-miR-301b-3p	LOC100365697	100365697
rno-miR-301b-3p	Atg14	305831
rno-miR-301b-3p	RGD1562629	361948
rno-miR-301b-3p	Slc39a10	363229
rno-miR-301b-3p	Serp1	80881
rno-miR-301b-3p	Rps6ka2	117269
rno-miR-301b-3p	Pcnxl3	309167
rno-miR-301b-3p	Rasgef1a	312664
rno-miR-301b-3p	RGD1562037	498764
rno-miR-301b-3p	Nhlh2	295327
rno-miR-301b-3p	Garem	679154
rno-miR-301b-3p	Lynx1	300018
rno-miR-301b-3p	Rnf145	287212
rno-miR-301b-3p	Six6	314221
rno-miR-301b-3p	Nars	291556
rno-miR-301b-3p	Pan3	360760
rno-miR-301b-3p	Il6st	25205
rno-miR-301b-3p	Sfmbt1	58967
rno-miR-301b-3p	Ccdc6	691155
rno-miR-301b-3p	Hvcn1	304485
rno-miR-301b-3p	Hoxd8	100912020
rno-miR-301b-3p	Nol4	307553
rno-miR-301b-3p	Mdn1	362498
rno-miR-301b-3p	LOC365985	365985
rno-miR-301b-3p	Tdrd7	85425
rno-miR-301b-3p	Gstcd	310855
rno-miR-301b-3p	Tstd3	500420
rno-miR-301b-3p	Dsel	297865
rno-miR-301b-3p	Cant1	246272
rno-miR-301b-3p	Ankrd13c	685374
rno-miR-301b-3p	Cnih4	289324
rno-miR-301b-3p	Heca	308624
rno-miR-301b-3p	Necab3	311562
rno-miR-301b-3p	Arl6ip1	293551
rno-miR-301b-3p	Sybu	500865
rno-miR-301b-3p	Ago4	298533
rno-miR-301b-3p	Tp63	246334
rno-miR-301b-3p	Ints9	290322
rno-miR-301b-3p	P2ry10	317219
rno-miR-301b-3p	Irf1	24508
rno-miR-301b-3p	Ptp4a1	29463
rno-miR-301b-3p	Apcdd1	689616
rno-miR-301b-3p	Slc25a19	303676
rno-miR-301b-3p	LOC100909849	100909849
rno-miR-301b-3p	Arhgap35	306400
rno-miR-301b-3p	Bahd1	362194
rno-miR-301b-3p	Ubl3	363869
rno-miR-301b-3p	Trim3	83616
rno-miR-301b-3p	Marf1	170946
rno-miR-301b-3p	Hectd2	309514
rno-miR-301b-3p	Ptprd	313278
rno-miR-301b-3p	Fam178a	499360
rno-miR-301b-3p	Ino80	296084
rno-miR-301b-3p	Lrtm2	680883
rno-miR-301b-3p	Tgfbrap1	301373
rno-miR-301b-3p	Slc43a2	287532
rno-miR-301b-3p	Dyrk2	314862
rno-miR-301b-3p	RGD1564259	292477
rno-miR-301b-3p	Tbc1d1	360937
rno-miR-301b-3p	Kcna4	25469
rno-miR-301b-3p	Mlst8	64226
rno-miR-301b-3p	Ikzf4	100361923
rno-miR-301b-3p	Klhl20	304920
rno-miR-301b-3p	Acat2	308100
rno-miR-301b-3p	Btbd7	362772
rno-miR-301b-3p	Lilrb3	65146
rno-miR-301b-3p	Kansl1l	367289
rno-miR-301b-3p	Pou4f1	114503
rno-miR-301b-3p	Epc1	100362678
rno-miR-301b-3p	Jakmip1	305434
rno-miR-301b-3p	RGD1309534	363016
rno-miR-301b-3p	Frk	79209
rno-miR-301b-3p	Ispd	493574
rno-miR-301b-3p	Plaa	116645
rno-miR-301b-3p	RGD1307235	309053
rno-miR-301b-3p	RGD1306271	312246
rno-miR-301b-3p	Hus1	498411
rno-miR-301b-3p	Sh3d19	295171
rno-miR-301b-3p	Slc35f1	502421
rno-miR-301b-3p	Ppp2r5e	299147
rno-miR-301b-3p	Obp3	259247
rno-miR-301b-3p	Trib2	313974
rno-miR-301b-3p	Mtrr	290947
rno-miR-301b-3p	Bcl6b	360551
rno-miR-301b-3p	F9	24946
rno-miR-301b-3p	Ugt8	50555
rno-miR-301b-3p	Nr1h5	690430
rno-miR-301b-3p	Brwd1	304061
rno-miR-301b-3p	LOC100910934	100910934
rno-miR-301b-3p	Zfp192	306974
rno-miR-301b-3p	Mdfic	362325
rno-miR-301b-3p	Saa4	365245
rno-miR-301b-3p	Puf60	84401
rno-miR-301b-3p	Slc12a5	171373
rno-miR-301b-3p	Sema5a	310207
rno-miR-301b-3p	Extl1	313610
rno-miR-301b-3p	Abhd12	499913
rno-miR-301b-3p	Srpk2	296753
rno-miR-301b-3p	Nme7	171566
rno-miR-301b-3p	Gstz1	681913
rno-miR-301b-3p	Sh3bgrl	302363
rno-miR-301b-3p	Ifnar1	288264
rno-miR-301b-3p	Kmt2a	315606
rno-miR-301b-3p	Prr16	361327
rno-miR-301b-3p	Pparg	25664
rno-miR-301b-3p	Pmm2	302915
rno-miR-301b-3p	Ints7	289382
rno-miR-301b-3p	RGD1563084	315912
rno-miR-301b-3p	Suv420h1	361688
rno-miR-301b-3p	Grm1	24414
rno-miR-301b-3p	Hbp1	27080
rno-miR-301b-3p	Ube3b	687633
rno-miR-301b-3p	Cluh	303300
rno-miR-301b-3p	Ube2w	100909445
rno-miR-301b-3p	Zmym2	305913
rno-miR-301b-3p	RGD1562629	361948
rno-miR-301b-3p	Agfg1	363266
rno-miR-301b-3p	Pfn2	81531
rno-miR-301b-3p	Hrk	117271
rno-miR-301b-3p	Pcnxl3	309167
rno-miR-301b-3p	M6pr	312689
rno-miR-301b-3p	RGD1562037	498764
rno-miR-301b-3p	Slc44a3	295417
rno-miR-301b-3p	Slc35f3	679321
rno-miR-301b-3p	Gga1	300066
rno-miR-301b-3p	Skp1	287280
rno-miR-301b-3p	Zfyve26	314265
rno-miR-301b-3p	Dcp2	291604
rno-miR-301b-3p	Zfand2a	360772
rno-miR-301b-3p	Cnr1	25248
rno-miR-301b-3p	Ninj2	59115
rno-miR-301b-3p	Faxdc2	691221
rno-miR-301b-3p	Hvcn1	304485
rno-miR-301b-3p	Zfp113	100912096
rno-miR-301b-3p	Chd9	307726
rno-miR-301b-3p	Lrp8	362558
rno-miR-301b-3p	Btf3l4	366434
rno-miR-301b-3p	Ncdn	89791
rno-miR-301b-3p	Manba	310864
rno-miR-301b-3p	Lurap1	500527
rno-miR-301b-3p	Dsel	297865
rno-miR-301b-3p	Zfp91	246282
rno-miR-301b-3p	Lrrtm2	685472
rno-miR-301b-3p	Rgma	308739
rno-miR-301b-3p	Stk4	311622
rno-miR-301b-3p	Fuom	293587
rno-miR-301b-3p	Ddx6	500988
rno-miR-301b-3p	Mul1	298576
rno-miR-301b-3p	Filip1	246776
rno-miR-301b-3p	Ints9	290322
rno-miR-301b-3p	Arx	317268
rno-miR-301b-3p	Ldhb	24534
rno-miR-301b-3p	Slc22a2	29503
rno-miR-301b-3p	Apcdd1	689616
rno-miR-301b-3p	Sirt7	303745
rno-miR-301b-3p	LOC100909997	100909997
rno-miR-301b-3p	Cnot7	306492
rno-miR-301b-3p	Bahd1	362194
rno-miR-301b-3p	Pea15	364052
rno-miR-301b-3p	Gabbr2	83633
rno-miR-301b-3p	Marf1	170946
rno-miR-301b-3p	Hectd2	309514
rno-miR-301b-3p	Ptprd	313278
rno-miR-301b-3p	Emx2	499380
rno-miR-301b-3p	Sptlc3	296188
rno-miR-301b-3p	Ndufa4	681024
rno-miR-301b-3p	Mfsd6	301388
rno-miR-301b-3p	Mtmr4	287607
rno-miR-301b-3p	Mon2	314894
rno-miR-301b-3p	RGD1564259	292477
rno-miR-301b-3p	Wdr1	360950
rno-miR-301b-3p	Psap	25524
rno-miR-301b-3p	Zmat3	64394
rno-miR-301b-3p	Ikzf4	100361923
rno-miR-301b-3p	Pogk	304941
rno-miR-301b-3p	Tab2	308267
rno-miR-301b-3p	Glrx5	362776
rno-miR-301b-3p	Scamp4	65170
rno-miR-301b-3p	Kansl1l	367289
rno-miR-301b-3p	Ccnc	114839
rno-miR-301b-3p	Maml1	303101
rno-miR-301b-3p	Epc1	100362678
rno-miR-301b-3p	Sh3bp2	305450
rno-miR-301b-3p	Glce	363073
rno-miR-301b-3p	Grid2	79220
rno-miR-301b-3p	Ccdc8	494320
rno-miR-301b-3p	Nfasc	116690
rno-miR-301b-3p	Fam53b	309060
rno-miR-301b-3p	RGD1306271	312246
rno-miR-301b-3p	Grb10	498416
rno-miR-301b-3p	Sh3d19	295171
rno-miR-301b-3p	Kmt2c	502710
rno-miR-301b-3p	Arel1	299197
rno-miR-301b-3p	Snx27	260323
rno-miR-301b-3p	Cmpk2	314004
rno-miR-301b-3p	Gcm2	291047
rno-miR-301b-3p	Rab34	360571
rno-miR-301b-3p	Fmr1	24948
rno-miR-301b-3p	Gjd2	50564
rno-miR-301b-3p	Nr1h5	690430
rno-miR-301b-3p	Cyyr1	304138
rno-miR-301b-3p	LOC100911260	100911260
rno-miR-301b-3p	Arhgap12	307016
rno-miR-301b-3p	Impdh1	362329
rno-miR-301b-3p	Tmc5	365360
rno-miR-301b-3p	Robo2	84409
rno-miR-301b-3p	Psd	171381
rno-miR-301b-3p	Phf17	310352
rno-miR-301b-3p	Ddi2	313668
rno-miR-301b-3p	Xrcc2	499966
rno-miR-301b-3p	Slc35b4	296969
rno-miR-301b-3p	Tgoln2	192152
rno-miR-301b-3p	Wasl	682507
rno-miR-301b-3p	RGD1560455	302377
rno-miR-301b-3p	Cggbp1	288353
rno-miR-301b-3p	Npat	315666
rno-miR-301b-3p	Cbfb	361391
rno-miR-301b-3p	Apeh	24206
rno-miR-301b-3p	Pparg	25664
rno-miR-301b-3p	Atrx	246284
rno-miR-301b-3p	Nme4	685679
rno-miR-301b-3p	Atp6v1g3	289407
rno-miR-301b-3p	Ky	315962
rno-miR-301b-3p	Kdm2a	361700
rno-miR-301b-3p	Grm6	24419
rno-miR-301b-3p	Canx	29144
rno-miR-301b-3p	LOC688018	688018
rno-miR-301b-3p	Tmem98	303356
rno-miR-301b-3p	Ube2w	100909445
rno-miR-301b-3p	Zmym2	305913
rno-miR-301b-3p	RGD1562629	361948
rno-miR-301b-3p	Atg16l1	363278
rno-miR-301b-3p	Adcy2	81636
rno-miR-301b-3p	Uba3	117553
rno-miR-301b-3p	Fam89b	309170
rno-miR-301b-3p	Necap1	312694
rno-miR-301b-3p	Stam	498798
rno-miR-301b-3p	Mettl14	295428
rno-miR-301b-3p	Fam150b	679566
rno-miR-301b-3p	Cerk	300129
rno-miR-301b-3p	Lsmd1	287429
rno-miR-301b-3p	Flvcr2	314323
rno-miR-301b-3p	Dcp2	291604
rno-miR-301b-3p	Srgap2	360840
rno-miR-301b-3p	Itpr1	25262
rno-miR-301b-3p	Tmem33	59303
rno-miR-301b-3p	Faxdc2	691221
rno-miR-301b-3p	Fbxw8	304522
rno-miR-301b-3p	Zfp113	100912096
rno-miR-301b-3p	Chd9	307726
rno-miR-301b-3p	Mtf1	362591
rno-miR-301b-3p	Btf3l4	366434
rno-miR-301b-3p	Rfc1	89809
rno-miR-301b-3p	Zzz3	310958
rno-miR-301b-3p	Lin28a	500562
rno-miR-301b-3p	Slc26a7	297910
rno-miR-301b-3p	Prss23	308807
rno-miR-301b-3p	Zswim3	311630
rno-miR-301b-3p	Trpt1	293704
rno-miR-301b-3p	Slc25a36	501039
rno-miR-301b-3p	Ubxn10	298577
rno-miR-301b-3p	Rapgef4	252857
rno-miR-301b-3p	Ints9	290322
rno-miR-301b-3p	Mageb16	317274
rno-miR-301b-3p	Pdgfrb	24629
rno-miR-301b-3p	Ptgfrn	29602
rno-miR-301b-3p	Apcdd1	689616
rno-miR-301b-3p	Foxk2	303753
rno-miR-301b-3p	LOC100910021	100910021
rno-miR-301b-3p	Amt	306586
rno-miR-301b-3p	Gpcpd1	362219
rno-miR-301b-3p	Fbxo48	364205
rno-miR-301b-3p	Flot2	83764
rno-miR-301b-3p	Mlxipl	171078
rno-miR-301b-3p	L3mbtl3	309550
rno-miR-301b-3p	Acer2	313339
rno-miR-301b-3p	Lrrc20	499430
rno-miR-301b-3p	Snx5	296199
rno-miR-301b-3p	Prss41	681033
rno-miR-301b-3p	Coq10b	301416
rno-miR-301b-3p	Smndc1	287768
rno-miR-301b-3p	Mon2	314894
rno-miR-301b-3p	Leng1	292535
rno-miR-301b-3p	Stx18	360953
rno-miR-301b-3p	Psap	25524
rno-miR-301b-3p	Csnk1d	64462
rno-miR-301b-3p	Ikzf4	100361923
rno-miR-301b-3p	Wdfy3	305164
rno-miR-301b-3p	Phactr2	308291
rno-miR-301b-3p	Ptges3	362809
rno-miR-301b-3p	Aldh3a2	65183
rno-miR-301b-3p	Nudt10	367747
rno-miR-301b-3p	Sorbs2	114901
rno-miR-301b-3p	Aff4	303132
rno-miR-301b-3p	LOC100363065	100363065
rno-miR-301b-3p	Pik3ip1	305472
rno-miR-301b-3p	Glce	363073
rno-miR-301b-3p	Hoxa5	79241
rno-miR-301b-3p	Nrcam	497815
rno-miR-301b-3p	Nfasc	116690
rno-miR-301b-3p	Tnpo1	309126
rno-miR-301b-3p	Sntn	498456
rno-miR-301b-3p	Sh3d19	295171
rno-miR-301b-3p	Kmt2c	502710
rno-miR-301b-3p	Nek9	299204
rno-miR-301b-3p	Snx27	260323
rno-miR-301b-3p	Fam179b	314169
rno-miR-301b-3p	Nqo2	291084
rno-miR-301b-3p	Rnft1	360595
rno-miR-301b-3p	Snap25	25012
rno-miR-301b-3p	Slc23a1	50621
rno-miR-301b-3p	Pou2af1	690528
rno-miR-301b-3p	Rnf6	304271
rno-miR-301b-3p	LOC100911275	100911275
rno-miR-301b-3p	RGD1310647	307073
rno-miR-301b-3p	Mpp6	362359
rno-miR-301b-3p	Cacul1	365493
rno-miR-301b-3p	Arid4b	84481
rno-miR-301b-3p	Sulf1	171396
rno-miR-301b-3p	Ccrn4l	310395
rno-miR-301b-3p	RGD1305350	313699
rno-miR-301b-3p	Fam131b	500102
rno-miR-301b-3p	Zfp282	297065
rno-miR-301b-3p	Tnrc6b	192178
rno-miR-301b-3p	Nudt13	682978
rno-miR-301b-3p	Abcb7	302395
rno-miR-301b-3p	Snx8	288504
rno-miR-301b-3p	RGD1562639	315756
rno-miR-301b-3p	Ppil4	361449
rno-miR-301b-3p	Atp2b2	24215
rno-miR-301b-3p	Pparg	25664
rno-miR-301b-3p	Atrx	246284
rno-miR-301b-3p	Tmem229a	685756
rno-miR-301b-3p	Usp46	289584
rno-miR-301b-3p	Dock3	315992
rno-miR-301b-3p	Ms4a11	361735
rno-miR-301b-3p	Hprt1	24465
rno-miR-301b-3p	Hpca	29177
rno-miR-301b-3p	LOC688018	688018
rno-miR-301b-3p	Slfn13	303378
rno-miR-301b-3p	LOC100909466	100909466
rno-miR-301b-3p	Dock5	305987
rno-miR-301b-3p	RGD1562629	361948
rno-miR-301b-3p	Zfp609	363412
rno-miR-301b-3p	Dync1li2	81655
rno-miR-301b-3p	Atp6v1b2	117596
rno-miR-301b-3p	Hnrnpul2	309197
rno-miR-301b-3p	Tram1	312903
rno-miR-301b-3p	RGD1560020_predicted	498982
rno-miR-301b-3p	Gca	295647
rno-miR-301b-3p	Tmem178b	679651
rno-miR-301b-3p	Mmp20	300341
rno-miR-301b-3p	Zbtb4	287441
rno-miR-301b-3p	Rps6ka5	314384
rno-miR-301b-3p	Spry4	291610
rno-miR-301b-3p	Rcsd1	360872
rno-miR-301b-3p	Pdgfra	25267
rno-miR-301b-3p	Sik1	59329
rno-miR-301b-3p	Zbtb42	691556
rno-miR-301b-3p	Hook2	304669
rno-miR-301b-3p	LOC100912163	100912163
rno-miR-301b-3p	Nfat5	307820
rno-miR-301b-3p	Usp48	362636
rno-miR-301b-3p	Btf3l4	366434
rno-miR-301b-3p	Rpe65	89826
rno-miR-301b-3p	Usp33	310960
rno-miR-301b-3p	Szrd1	500575
rno-miR-301b-3p	Ddx58	297989
rno-miR-301b-3p	Rab30	308821
rno-miR-301b-3p	Npepl1	311671
rno-miR-301b-3p	Psbpc2	293731
rno-miR-301b-3p	Slc25a36	501039
rno-miR-301b-3p	H6pd	298655
rno-miR-301b-3p	Rapgef4	252857
rno-miR-301b-3p	Diaph3	290396
rno-miR-301b-3p	Tsr2	317418
rno-miR-301b-3p	Prl4a1	24656
rno-miR-301b-3p	Ptprm	29616
rno-miR-301b-3p	Apcdd1	689616
rno-miR-301b-3p	RGD1310027	303774
rno-miR-301b-3p	LOC100910063	100910063
rno-miR-301b-3p	Atp11a	306600
rno-miR-301b-3p	Actr5	362258
rno-miR-301b-3p	Tmem55b	364298
rno-miR-301b-3p	Cxxc4	83824
rno-miR-301b-3p	Slc17a1	171080
rno-miR-301b-3p	Cdk19	309804
rno-miR-301b-3p	RGD1308489	313340
rno-miR-301b-3p	RGD1560557	499437
rno-miR-301b-3p	Acss1	296259
rno-miR-301b-3p	Tpbgl	681316
rno-miR-301b-3p	Ndufs1	301458
rno-miR-301b-3p	Smndc1	287768
rno-miR-301b-3p	Nab2	314910
rno-miR-301b-3p	Lgalsl	360983
rno-miR-301b-3p	Psap	25524
rno-miR-301b-3p	Ikzf4	100361923
rno-miR-301b-3p	2018-09-11	305227
rno-miR-301b-3p	2018-03-02	362849
rno-miR-301b-3p	B4galt6	65196
rno-miR-301b-3p	Ptges3l1	367808
rno-miR-301b-3p	Wnt2b	116466
rno-miR-301b-3p	Snap47	303183
rno-miR-301b-3p	LOC100363065	100363065
rno-miR-301b-3p	Rnf215	305478
rno-miR-301b-3p	Tmem63b	363197
rno-miR-301b-3p	Hoxa5	79241
rno-miR-301b-3p	Tmem186	497863
rno-miR-301b-3p	Nfasc	116690
rno-miR-301b-3p	Fcho2	309129
rno-miR-301b-3p	Avl9	312371
rno-miR-301b-3p	LOC498465	498465
rno-miR-301b-3p	Sh3d19	295171
rno-miR-301b-3p	Sesn2	502988
rno-miR-301b-3p	Ttc8	299246
rno-miR-301b-3p	St18	266680
rno-miR-301b-3p	Fam179b	314169
rno-miR-301b-3p	Dcdc2	291130
rno-miR-301b-3p	Rnft1	360595
rno-miR-301b-3p	Sstr1	25033
rno-miR-301b-3p	Calm2	50663
rno-miR-301b-3p	Med12l	690752
rno-miR-301b-3p	Rnf216	304294
rno-miR-301b-3p	LOC100911356	100911356
rno-miR-301b-3p	Camk1d	307124
rno-miR-301b-3p	Loh12cr1	362452
rno-miR-301b-3p	Zbtb24	365590
rno-miR-301b-3p	Slc24a2	84550
rno-miR-301b-3p	Lphn2	171447
rno-miR-301b-3p	B3galnt1	310508
rno-miR-301b-3p	Klhl21	313743
rno-miR-301b-3p	Ccdc126	500117
rno-miR-301b-3p	Rnf181	297337
rno-miR-301b-3p	Ppp1r2	192361
rno-miR-301b-3p	Mat2b	683630
rno-miR-301b-3p	Eda	302424
rno-miR-301b-3p	Mphosph9	288654
rno-miR-301b-3p	RGD1562639	315756
rno-miR-301b-3p	Tppp	361466
rno-miR-301b-3p	Casr	24247
rno-miR-301b-3p	Bmp3	25667
rno-miR-301b-3p	Socs5	500616
rno-miR-301b-3p	RGD1304595	298104
rno-miR-301b-3p	Cep350	246304
rno-miR-301b-3p	Ephb4	686310
rno-miR-301b-3p	Polm	289757
rno-miR-301b-3p	Dock3	315992
rno-miR-301b-3p	Ms4a11	361735
rno-miR-301b-3p	Hprt1	24465
rno-miR-301b-3p	Cd69	29187
rno-miR-301b-3p	LOC688041	688041
rno-miR-301b-3p	Usp32	303394
rno-miR-301b-3p	LOC100909523	100909523
rno-miR-301b-3p	Dock5	305987
rno-miR-301b-3p	Trim2	361970
rno-miR-301b-3p	Usp9x	363445
rno-miR-301b-3p	Rps9	81772
rno-miR-301b-3p	Bmpr2	140590
rno-miR-301b-3p	Hnrnpul2	309197
rno-miR-301b-3p	Rb1cc1	312927
rno-miR-301b-3p	RGD1560020_predicted	498982
rno-miR-301b-3p	Frzb	295691
rno-miR-301b-3p	Gpr183	679975
rno-miR-301b-3p	Npsr1	300458
rno-miR-301b-3p	Zbtb4	287441
rno-miR-301b-3p	Gpr68	314386
rno-miR-301b-3p	Tmco6	291661
rno-miR-301b-3p	Fam69a	360906
rno-miR-301b-3p	Mfge8	25277
rno-miR-301b-3p	Arfip1	60382
rno-miR-301b-3p	Ormdl1	100188936
rno-miR-301b-3p	Tmem185b	304731
rno-miR-301b-3p	LOC100912429	100912429
rno-miR-301b-3p	Gse1	307913
rno-miR-301b-3p	Camta1	362665
rno-miR-301b-3p	Thop1	64517
rno-miR-301b-3p	Btf3l4	366434
rno-miR-301b-3p	Cpb2	113936
rno-miR-301b-3p	Zfp865	308337
rno-miR-301b-3p	Plekhg5	310999
rno-miR-301b-3p	Zfp418	292548
rno-miR-301b-3p	Trpv5	116469
rno-miR-301b-3p	Btbd10	308890
rno-miR-301b-3p	RGD1307355	311825
rno-miR-301b-3p	Zfp275	293849
rno-miR-301b-3p	Slc25a36	501039
rno-miR-301b-3p	Cox7a2l	298762
rno-miR-301b-3p	Rapgef4	252857
rno-miR-301b-3p	Diaph3	290396
rno-miR-301b-3p	Tph2	317675
rno-miR-301b-3p	Sdc4	24771
rno-miR-301b-3p	Btg1	29618
rno-miR-301b-3p	Setd7	689954
rno-miR-301b-3p	RGD1310027	303774
rno-miR-301b-3p	LOC100910195	100910195
rno-miR-301b-3p	Papd7	306672
rno-miR-301b-3p	Tp53rk	362272
rno-miR-301b-3p	Scara3	364405
rno-miR-301b-3p	Dclk1	83825
rno-miR-301b-3p	G3bp1	171092
rno-miR-301b-3p	Scml4	309859
rno-miR-301b-3p	Mier1	313418
rno-miR-301b-3p	LOC499602	499602
rno-miR-301b-3p	Snph	296267
rno-miR-301b-3p	Tpbgl	681316
rno-miR-301b-3p	Adam23	301460
rno-miR-301b-3p	Chmp6	287873
rno-miR-301b-3p	Zfpm2	314930
rno-miR-301b-3p	Parp4	361046
rno-miR-301b-3p	Psap	25524
rno-miR-301b-3p	Zfp866	100362083
rno-miR-301b-3p	Rassf6	305251
rno-miR-301b-3p	Elk3	362871
rno-miR-301b-3p	Clip1	65201
rno-miR-301b-3p	Rab9b	367915
rno-miR-301b-3p	Ulk2	303206
rno-miR-301b-3p	LOC100363248	100363248
rno-miR-301b-3p	Aftph	305544
rno-miR-301b-3p	Tmem14a	363206
rno-miR-301b-3p	Hpgd	79242
rno-miR-301b-3p	Nfasc	116690
rno-miR-301b-3p	Ppp6r3	309144
rno-miR-301b-3p	Zfyve20	312562
rno-miR-301b-3p	LOC498470	498470
rno-miR-301b-3p	Sh3d19	295171
rno-miR-301b-3p	Jam2	619374
rno-miR-301b-3p	Cpsf2	299256
rno-miR-301b-3p	Nptx1	266777
rno-miR-301b-3p	Fam179b	314169
rno-miR-301b-3p	Gpr158	291352
rno-miR-301b-3p	Map3k14	360640
rno-miR-301b-3p	Lipa	25055
rno-miR-301b-3p	Slc7a5	50719
rno-miR-301b-3p	Znrf1	690769
rno-miR-301b-3p	Ttyh3	304315
rno-miR-301b-3p	LOC100911474	100911474
rno-miR-301b-3p	Arhgap21	307178
rno-miR-301b-3p	RGD1306151	362455
rno-miR-301b-3p	RGD1562952	365661
rno-miR-301b-3p	Pola1	85241
rno-miR-301b-3p	Lphn2	171447
rno-miR-301b-3p	Rfx5	310659
rno-miR-301b-3p	Mast2	313819
rno-miR-301b-3p	Hoxa3	500125
rno-miR-301b-3p	Eif4e3	297481
rno-miR-301b-3p	RGD621098	207123
rno-miR-301b-3p	Rbm15	684233
rno-miR-301b-3p	Eda	302424
rno-miR-301b-3p	Vps37b	288659
rno-miR-301b-3p	Rasl12	315762
rno-miR-301b-3p	Mthfd1l	361472
rno-miR-301b-3p	Cyp4a2	24306
rno-miR-301b-3p	Cd38	25668
rno-miR-301b-3p	Mill1	292671
rno-miR-301b-3p	Atad2b	500625
rno-miR-301b-3p	LOC298116	298116
rno-miR-301b-3p	Cep350	246304
rno-miR-301b-3p	Ephb4	686310
rno-miR-301b-3p	Zmiz2	289783
rno-miR-301b-3p	Trak1	316085
rno-miR-301b-3p	Fkbp5	361810
rno-miR-301b-3p	Hspa1a	24472
rno-miR-301b-3p	Meox2	29279
rno-miR-301b-3p	LOC688041	688041
rno-miR-301b-3p	Mmd	303439
rno-miR-301b-3p	LOC100909548	100909548
rno-miR-301b-3p	Slitrk5	306152
rno-miR-301b-3p	Ubac1	362087
rno-miR-301b-3p	Gemin8	363462
rno-miR-301b-3p	Tgfb2	81809
rno-miR-301b-3p	Dynll2	140734
rno-miR-301b-3p	Mtmr10	309255
rno-miR-301b-3p	Cyld	312937
rno-miR-301b-3p	RGD1560020_predicted	498982
rno-miR-301b-3p	Nup35	295692
rno-miR-301b-3p	Tbc1d8	680133
rno-miR-301b-3p	Trim29	300656
rno-miR-301b-3p	Zzef1	287476
rno-miR-301b-3p	Ubr7	314399
rno-miR-301b-3p	RGD1562997	291773
rno-miR-301b-3p	Cops4	360915
rno-miR-301b-3p	Mfge8	25277
rno-miR-301b-3p	Bcl2l2	60434
rno-miR-301b-3p	Fam57a	100360533
rno-miR-301b-3p	Tfcp2l1	304741
rno-miR-301b-3p	LOC100912445	100912445
rno-miR-301b-3p	Gse1	307913
rno-miR-301b-3p	Lclat1	362702
rno-miR-301b-3p	Esm1	64536
rno-miR-301b-3p	Epha2	366492
rno-miR-301b-3p	Cpb2	113936
rno-miR-301b-3p	Pvrl2	308417
rno-miR-301b-3p	Arhgap1	311193
rno-miR-301b-3p	Slc13a2	65202
rno-miR-301b-3p	Btaf1	368042
rno-miR-301b-3p	Wnk1	116477
rno-miR-301b-3p	Mrvi1	308899
rno-miR-301b-3p	Ddx31	311835
rno-miR-301b-3p	Mb21d2	498100
rno-miR-301b-3p	Pank1	294088
rno-miR-301b-3p	Slc25a36	501039
rno-miR-301b-3p	Memo1	298787
rno-miR-301b-3p	Rapgef4	252857
rno-miR-301b-3p	Asxl2	313922
rno-miR-301b-3p	Appl1	290537
rno-miR-301b-3p	Gtf2i	353256
rno-miR-301b-3p	Slc9a2	24783
rno-miR-301b-3p	Gabrr1	29694
rno-miR-301b-3p	Prima1	690195
rno-miR-301b-3p	Senp5	303874
rno-miR-301b-3p	LOC100910200	100910200
rno-miR-301b-3p	Zfp367	306695
rno-miR-301b-3p	B4galt5	362275
rno-miR-301b-3p	Chmp7	364419
rno-miR-301b-3p	Smarcd2	83833
rno-miR-301b-3p	Shank2	171093
rno-miR-301b-3p	Ipo11	310056
rno-miR-301b-3p	RGD1564541	313433
rno-miR-301b-3p	Ccdc169	499618
rno-miR-301b-3p	Wfdc3	296366
rno-miR-301b-3p	Jarid2	681740
rno-miR-301b-3p	Cul3	301555
rno-miR-301b-3p	Mzt2b	287929
rno-miR-301b-3p	Ndufa6	315167
rno-miR-301b-3p	Dmtn	361069
rno-miR-301b-3p	Rock2	25537
rno-miR-301b-3p	Zfp866	100362083
rno-miR-301b-3p	Stap1	305269
rno-miR-301b-3p	MGC94207	362946
rno-miR-301b-3p	Odf4	303236
rno-miR-301b-3p	LOC100363248	100363248
rno-miR-301b-3p	Aftph	305544
rno-miR-301b-3p	Tmem14a	363206
rno-miR-301b-3p	Luzp1	79428
rno-miR-301b-3p	Trip10	116717
rno-miR-301b-3p	Ppp6r3	309144
rno-miR-301b-3p	Lrig1	312574
rno-miR-301b-3p	Naa30	498489
rno-miR-301b-3p	Sh3d19	295171
rno-miR-301b-3p	Ppapdc2	619549
rno-miR-301b-3p	Esyt2	299488
rno-miR-301b-3p	Chmp3	282834
rno-miR-301b-3p	Fam179b	314169
rno-miR-301b-3p	Etl4	291356
rno-miR-301b-3p	Amz2	360650
rno-miR-301b-3p	Ampd3	25095
rno-miR-301b-3p	Rgs12	54292
rno-miR-301b-3p	Znrf1	690769
rno-miR-301b-3p	Cox19	304330
rno-miR-301b-3p	LOC100911546	100911546
rno-miR-301b-3p	Rnf165	307251
rno-miR-301b-3p	C2cd5	362461
rno-miR-301b-3p	RGD1562952	365661
rno-miR-301b-3p	Kif3c	85248
rno-miR-301b-3p	Cep170	171457
rno-miR-301b-3p	Hfe2	310681
rno-miR-301b-3p	Prkd3	313834
rno-miR-301b-3p	Hoxa3	500125
rno-miR-301b-3p	Crbn	297498
rno-miR-301b-3p	Impg2	245919
rno-miR-301b-3p	Rbm15	684233
rno-miR-301b-3p	Usp26	302488
rno-miR-301b-3p	Vps29	288666
rno-miR-301b-3p	Rfx7	315804
rno-miR-301b-3p	Ppp6r1	361502
rno-miR-301b-3p	Ets1	24356
rno-miR-301b-3p	Nr3c2	25672
rno-miR-301b-3p	Rinl	292760
rno-miR-301b-3p	Rad51b	500679
rno-miR-301b-3p	Pcsk9	298296
rno-miR-301b-3p	Rmt1	246306
rno-miR-301b-3p	Ephb4	686310
rno-miR-301b-3p	Pno1	289809
rno-miR-301b-3p	Enpp5	316249
rno-miR-301b-3p	Ube2d1	361831
rno-miR-301b-3p	Idh1	24479
rno-miR-301b-3p	Smad2	29357
rno-miR-301b-3p	Smim7	688495
rno-miR-301b-3p	Kat7	303470
rno-miR-301b-3p	LOC100909641	100909641
rno-miR-301b-3p	Pxk	306203
rno-miR-301b-3p	Sh2d3c	362111
rno-miR-301b-3p	Reps2	363466
rno-miR-301b-3p	Cds1	81925
rno-miR-301b-3p	Olr1	140914
rno-miR-301b-3p	Fan1	309256
rno-miR-301b-3p	Ythdf2	313053
rno-miR-301b-3p	RGD1560020_predicted	498982
rno-miR-301b-3p	RGD1311224	295714
rno-miR-301b-3p	Sgcb	680229
rno-miR-301b-3p	Arih1	300756
rno-miR-301b-3p	Zzef1	287476
rno-miR-301b-3p	Wdr20	314453
rno-miR-301b-3p	RGD1562997	291773
rno-miR-301b-3p	LOC360919	360919
rno-miR-301b-3p	Acsl1	25288
rno-miR-301b-3p	Stx6	60562
rno-miR-301b-3p	Fam57a	100360533
rno-miR-301b-3p	Ccnt2	304758
rno-miR-301b-3p	LOC100912751	100912751
rno-miR-301b-3p	Jph3	307916
rno-miR-301b-3p	Lclat1	362702
rno-miR-301b-3p	Fzd4	64558
rno-miR-301b-3p	Lzic	366507
rno-miR-301b-3p	Acsl4	113976
rno-miR-301b-3p	Zfp819	308561
rno-miR-301b-3p	Ano3	311287
rno-miR-301b-3p	Prkaa1	65248
rno-miR-301b-3p	Ankib1	368062
rno-miR-301b-3p	Wnk1	116477
rno-miR-301b-3p	Mrvi1	308899
rno-miR-301b-3p	Usp20	311856
rno-miR-301b-3p	Stard13	498130
rno-miR-301b-3p	Ube2g2	294331
rno-miR-301b-3p	RGD1562136	501195
rno-miR-301b-3p	Mapre3	298848
rno-miR-301b-3p	Frmd6	257646
rno-miR-301b-3p	Asxl2	313922
rno-miR-301b-3p	Appl1	290537
rno-miR-301b-3p	Dfna5	353316
rno-miR-301b-3p	Slc9a2	24783
rno-miR-301b-3p	Slc8a1	29715
rno-miR-301b-3p	Dip2a	690211
rno-miR-301b-3p	Senp5	303874
rno-miR-301b-3p	LOC100910200	100910200
rno-miR-301b-3p	Cxcl14	306748
rno-miR-301b-3p	Dido1	362286
rno-miR-301b-3p	Csmd1	364634
rno-miR-301b-3p	Dll1	84010
rno-miR-301b-3p	Shank2	171093
rno-miR-301b-3p	Ipo11	310056
rno-miR-301b-3p	Eps15	313474
rno-miR-301b-3p	Gon4l	499653
rno-miR-301b-3p	Helz2	296474
rno-miR-301b-3p	Jarid2	681740
rno-miR-301b-3p	Nyap2	301561
rno-miR-301b-3p	RGD1308065	287935
rno-miR-301b-3p	Mlc1	315215
rno-miR-301b-3p	Slain1	361087
rno-miR-301b-3p	St8sia3	25547
rno-miR-301b-3p	Smim19	100362321
rno-miR-301b-3p	RGD1561589	305284
rno-miR-301b-3p	Mpped1	362971
rno-miR-324-5p	Csdc2	266600
rno-miR-324-5p	Mfsd11	360667
rno-miR-324-5p	RGD1560784	363449
rno-miR-324-5p	mrpl24	295224
rno-miR-324-5p	Ccnjl	303059
rno-miR-324-5p	Icam1	25464
rno-miR-324-5p	Gng2	80850
rno-miR-324-5p	LOC678766	678766
rno-miR-324-5p	Nudcd3	100125378
rno-miR-324-5p	Vps37c	308178
rno-miR-324-5p	Casz1	313713
rno-miR-324-5p	Arf3	140940
rno-miR-324-5p	Cct6a	288620
rno-miR-324-5p	Tp53inp2	362246
rno-miR-324-5p	St6galnac4	407764
rno-miR-324-5p	Coro2b	300768
rno-miR-324-5p	Rbbp5	304794
rno-miR-324-5p	Slc19a1	29723
rno-miR-324-5p	Hdac7	84582
rno-miR-324-5p	LOC685707	685707
rno-miR-324-5p	Wdr3	310720
rno-miR-324-5p	Ptprr	94202
rno-miR-324-5p	LOC499306	499306
rno-miR-324-5p	LOC688280	688280
rno-miR-324-5p	Rnf165	307251
rno-miR-324-5p	Zbtb46	311718
rno-miR-324-5p	Arhgef7	114559
rno-miR-324-5p	Zzef1	287476
rno-miR-324-5p	Rfwd3	361409
rno-miR-324-5p	Nkx2-6	364418
rno-miR-324-5p	Prrc2b	296637
rno-miR-324-5p	Caskin2	303678
rno-miR-324-5p	Itpr3	25679
rno-miR-324-5p	Suox	81805
rno-miR-324-5p	Fam19a2	680647
rno-miR-324-5p	LOC100910006	100910006
rno-miR-324-5p	Tsku	308843
rno-miR-324-5p	Slc24a4	314396
rno-miR-324-5p	Foxc2	171356
rno-miR-324-5p	Tada2b	289717
rno-miR-324-5p	Sepn1	362624
rno-miR-324-5p	Tsc22d1	498545
rno-miR-324-5p	Fbxo11	301674
rno-miR-324-5p	Hmbox1	305968
rno-miR-324-5p	Sh2b3	58838
rno-miR-324-5p	Klhl30	316624
rno-miR-324-5p	Rab6b	363123
rno-miR-324-5p	Tpd52l3	293894
rno-miR-324-5p	Arhgap36	302819
rno-miR-324-5p	Syk	25155
rno-miR-324-5p	Pawr	64513
rno-miR-324-5p	Gli4	500893
rno-miR-324-5p	Gcn1l1	690632
rno-miR-324-5p	Ablim1	307989
rno-miR-324-5p	Asph	312981
rno-miR-324-5p	Hrk	117271
rno-miR-324-5p	Cd300lf	287818
rno-miR-324-5p	RGD1565775	361980
rno-miR-324-5p	Fastkd5	366192
rno-miR-324-5p	Clspn	298534
rno-miR-324-5p	Zfp316	304293
rno-miR-324-5p	Msra	29447
rno-miR-324-5p	Dcx	84394
rno-miR-324-5p	Cnpy1	685001
rno-miR-324-5p	LOC100911033	100911033
rno-miR-324-5p	Trappc10	309678
rno-miR-324-5p	C1qtnf5	315598
rno-miR-324-5p	Plb1	192259
rno-miR-324-5p	Tk2	291824
rno-miR-324-5p	LOC100912447	100912447
rno-miR-324-5p	Wnt3	24882
rno-miR-324-5p	Lzts1	266711
rno-miR-324-5p	Rabl3	360720
rno-miR-324-5p	RGD1560784	363449
rno-miR-324-5p	Dcst1	295246
rno-miR-324-5p	Aff4	303132
rno-miR-324-5p	Mip	25480
rno-miR-324-5p	Serp1	80881
rno-miR-324-5p	Slc35f3	679321
rno-miR-324-5p	Fosb	100360880
rno-miR-324-5p	Zc3h12d	308266
rno-miR-324-5p	Clstn1	313717
rno-miR-324-5p	Ggt7	156275
rno-miR-324-5p	Tfip11	288718
rno-miR-324-5p	Dhx35	362260
rno-miR-324-5p	Cpa5	408212
rno-miR-324-5p	Ptplad1	300783
rno-miR-324-5p	Npl	304860
rno-miR-324-5p	Npepps	50558
rno-miR-324-5p	Hdac7	84582
rno-miR-324-5p	Tmem229a	685756
rno-miR-324-5p	Gstcd	310855
rno-miR-324-5p	Gpc1	58920
rno-miR-324-5p	Pitx1	113983
rno-miR-324-5p	Plekhs1	499377
rno-miR-324-5p	LOC688280	688280
rno-miR-324-5p	Fam210a	307343
rno-miR-324-5p	Uck1	311864
rno-miR-324-5p	Arhgef7	114559
rno-miR-324-5p	Zzef1	287476
rno-miR-324-5p	Eps8l1	361503
rno-miR-324-5p	B4galt7	364675
rno-miR-324-5p	Prrc2b	296637
rno-miR-324-5p	Rhbdf2	303690
rno-miR-324-5p	Ccne1	25729
rno-miR-324-5p	Nr2f1	81808
rno-miR-324-5p	Pou6f2	681092
rno-miR-324-5p	LOC100910137	100910137
rno-miR-324-5p	Tnrc6a	308971
rno-miR-324-5p	Rexo1	314630
rno-miR-324-5p	Micu2	171433
rno-miR-324-5p	Nop14	289724
rno-miR-324-5p	Adcyap1r1	24167
rno-miR-324-5p	Thap3	362667
rno-miR-324-5p	Tsc22d1	498545
rno-miR-324-5p	Fert2	301737
rno-miR-324-5p	Zfp395	305972
rno-miR-324-5p	Klhl30	316624
rno-miR-324-5p	Foxp4	363185
rno-miR-324-5p	Erlin1	293939
rno-miR-324-5p	Slc9a6	302863
rno-miR-324-5p	Il6st	25205
rno-miR-324-5p	Tkt	64524
rno-miR-324-5p	Ccdc134	500909
rno-miR-324-5p	LOC690784	690784
rno-miR-324-5p	Ablim1	307989
rno-miR-324-5p	Polr1e	313245
rno-miR-324-5p	Keap1	117519
rno-miR-324-5p	Ube2v2	287927
rno-miR-324-5p	RGD1565775	361980
rno-miR-324-5p	Cdc26	366381
rno-miR-324-5p	Zfp46	298558
rno-miR-324-5p	Cops6	304343
rno-miR-324-5p	Dlg4	29495
rno-miR-324-5p	Gjb6	84403
rno-miR-324-5p	Cnpy1	685001
rno-miR-324-5p	LOC100911072	100911072
rno-miR-324-5p	Tmem26	309724
rno-miR-324-5p	Ube4a	315608
rno-miR-324-5p	Ppap2b	192270
rno-miR-324-5p	Clptm1	292696
rno-miR-324-5p	LOC100912611	100912611
rno-miR-324-5p	Slc22a1	24904
rno-miR-324-5p	Adh6	310903
rno-miR-324-5p	Nptx1	266777
rno-miR-324-5p	Zfp655	360764
rno-miR-324-5p	Meox1	363684
rno-miR-324-5p	Zbtb7b	295248
rno-miR-324-5p	Zfp287	303212
rno-miR-324-5p	Myo9b	25486
rno-miR-324-5p	Stxbp5	81022
rno-miR-324-5p	Lpgat1	679692
rno-miR-324-5p	Fam171a2	100361389
rno-miR-324-5p	Zfp865	308337
rno-miR-324-5p	RGD1311517	313775
rno-miR-324-5p	Slc38a4	170573
rno-miR-324-5p	Foxn4	288736
rno-miR-324-5p	B4galt5	362275
rno-miR-324-5p	Npc1l1	432367
rno-miR-324-5p	Mthfs	300886
rno-miR-324-5p	Pogk	304941
rno-miR-324-5p	Nr2c2	50659
rno-miR-324-5p	Hdac7	84582
rno-miR-324-5p	LOC685787	685787
rno-miR-324-5p	Sult4a1	58953
rno-miR-324-5p	St14	114093
rno-miR-324-5p	Gon4l	499653
rno-miR-324-5p	Afmid	688283
rno-miR-324-5p	Zfp532	307362
rno-miR-324-5p	Mrrf	311903
rno-miR-324-5p	Klf3	114845
rno-miR-324-5p	Zzef1	287476
rno-miR-324-5p	Mzf1	361508
rno-miR-324-5p	Rnf144b	364681
rno-miR-324-5p	Prrc2b	296637
rno-miR-324-5p	Zbtb11	304010
rno-miR-324-5p	Kcnb1	25736
rno-miR-324-5p	Thra	81812
rno-miR-324-5p	Letmd1	681352
rno-miR-324-5p	LOC100910156	100910156
rno-miR-324-5p	Itgal	308995
rno-miR-324-5p	Fzr1	314642
rno-miR-324-5p	Dnttip1	171437
rno-miR-324-5p	Prorsd1	289864
rno-miR-324-5p	Gsta3	24421
rno-miR-324-5p	Pusl1	362681
rno-miR-324-5p	Rab11fip1	498650
rno-miR-324-5p	Fem1c	302288
rno-miR-324-5p	Eaf1	306261
rno-miR-324-5p	Atp7a	24941
rno-miR-324-5p	Klhl30	316624
rno-miR-324-5p	Ppp2r5d	363193
rno-miR-324-5p	Kcnv2	294065
rno-miR-324-5p	Slc9a6	302863
rno-miR-324-5p	Tyro3	25232
rno-miR-324-5p	Nr1i3	65035
rno-miR-324-5p	RGD1562618	501007
rno-miR-324-5p	MGC112715	690899
rno-miR-324-5p	Ablim1	307989
rno-miR-324-5p	Dcaf12	313296
rno-miR-324-5p	Sf1	117855
rno-miR-324-5p	Mrpl40	287962
rno-miR-324-5p	Ints3	361988
rno-miR-324-5p	Cdc26	366381
rno-miR-324-5p	Mycn	298894
rno-miR-324-5p	Pptc7	304488
rno-miR-324-5p	Slc20a2	29502
rno-miR-324-5p	Ran	84509
rno-miR-324-5p	Cnpy1	685001
rno-miR-324-5p	LOC100911481	100911481
rno-miR-324-5p	Cdk19	309804
rno-miR-324-5p	Scn4b	315611
rno-miR-324-5p	Coro6	245982
rno-miR-324-5p	Prcp	293118
rno-miR-324-5p	LOC100912665	100912665
rno-miR-324-5p	Klhl23	311114
rno-miR-324-5p	Slc13a5	266998
rno-miR-324-5p	Ap1s1	360785
rno-miR-324-5p	Gsc2	363831
rno-miR-324-5p	Pygo2	295251
rno-miR-324-5p	Unc45b	303373
rno-miR-324-5p	P2rx1	25505
rno-miR-324-5p	Bmpr1a	81507
rno-miR-324-5p	LOC679811	679811
rno-miR-324-5p	Tbcd	100361417
rno-miR-324-5p	Zfp329	308361
rno-miR-324-5p	Supt7l	313905
rno-miR-324-5p	Steap3	170824
rno-miR-324-5p	Lrrn2	289020
rno-miR-324-5p	Rnf114	362277
rno-miR-324-5p	Gsta5	494500
rno-miR-324-5p	Vwa5a	301097
rno-miR-324-5p	Pbx1	304947
rno-miR-324-5p	Arpc1b	54227
rno-miR-324-5p	Hdac7	84582
rno-miR-324-5p	Sorbs1	686098
rno-miR-324-5p	Birc2	60371
rno-miR-324-5p	Pex1	500006
rno-miR-324-5p	Slc25a28	688811
rno-miR-324-5p	Napg	307382
rno-miR-324-5p	Ahcyl2	312192
rno-miR-324-5p	Wnt7a	114850
rno-miR-324-5p	Zzef1	287476
rno-miR-324-5p	Lrrc28	361588
rno-miR-324-5p	Zcchc14	365018
rno-miR-324-5p	Phf19	296653
rno-miR-324-5p	Zfp295	304056
rno-miR-324-5p	Kcnj6	25743
rno-miR-324-5p	Cds1	81925
rno-miR-324-5p	Rgmb	681433
rno-miR-324-5p	LOC100910156	100910156
rno-miR-324-5p	Thumpd1	309041
rno-miR-324-5p	RGD1309995	314690
rno-miR-324-5p	Pacs1	171444
rno-miR-324-5p	Fam3d	289949
rno-miR-324-5p	Gsta3	24421
rno-miR-324-5p	Galnt16	362760
rno-miR-324-5p	RGD1562871	302366
rno-miR-324-5p	Plp1	24943
rno-miR-324-5p	Klhl30	316624
rno-miR-324-5p	Ppp2r5d	363193
rno-miR-324-5p	Trim31	294208
rno-miR-324-5p	Ubn1	302935
rno-miR-324-5p	Bdkrb2	25245
rno-miR-324-5p	Scamp3	65169
rno-miR-324-5p	Srf	501099
rno-miR-324-5p	Triap1	691278
rno-miR-324-5p	Ablim1	307989
rno-miR-324-5p	Acer2	313339
rno-miR-324-5p	Rpl41	124440
rno-miR-324-5p	Abcf3	287982
rno-miR-324-5p	Ints3	361988
rno-miR-324-5p	Cdc26	366381
rno-miR-324-5p	Eif2s3x	299027
rno-miR-324-5p	Ttc28	304558
rno-miR-324-5p	Wisp2	29576
rno-miR-324-5p	Fads1	84575
rno-miR-324-5p	LOC685203	685203
rno-miR-324-5p	LOC100911664	100911664
rno-miR-324-5p	Scml4	309859
rno-miR-324-5p	Ppp2r1b	315648
rno-miR-324-5p	Uxs1	246232
rno-miR-324-5p	Lrrc32	293135
rno-miR-324-5p	LOC100912735	100912735
rno-miR-324-5p	Agpat5	306582
rno-miR-324-5p	Tlk1	311118
rno-miR-324-5p	Idh3a	114096
rno-miR-324-5p	Npc2	286898
rno-miR-324-5p	Ulk1	360827
rno-miR-324-5p	Elavl1	363854
rno-miR-324-5p	Ppm1j	295341
rno-miR-324-5p	Ube2z	303478
rno-miR-324-5p	Prkcz	25522
rno-miR-324-5p	Lig1	81513
rno-miR-324-5p	LOC679811	679811
rno-miR-324-5p	LOC100363065	100363065
rno-miR-324-5p	RGD1310257	308381
rno-miR-324-5p	Trappc12	314013
rno-miR-324-5p	Pik3ca	170911
rno-miR-324-5p	Lmx1a	289201
rno-miR-324-5p	Cdk14	362316
rno-miR-324-5p	Gsta5	494500
rno-miR-324-5p	LOC301124	301124
rno-miR-324-5p	Pbx1	304947
rno-miR-324-5p	Inpp5d	54259
rno-miR-324-5p	Rag1	84600
rno-miR-324-5p	Rab11fip1	498650
rno-miR-324-5p	Sorbs1	686098
rno-miR-324-5p	Epn2	60443
rno-miR-324-5p	Fam71f1	500061
rno-miR-324-5p	Pigz	689116
rno-miR-324-5p	Csf1r	307403
rno-miR-324-5p	Rybp	312603
rno-miR-324-5p	Serpini1	116459
rno-miR-324-5p	Emc6	287477
rno-miR-324-5p	Arap1	361617
rno-miR-324-5p	Zcchc14	365018
rno-miR-324-5p	Phtf2	296762
rno-miR-324-5p	Ets2	304063
rno-miR-324-5p	Cpt1a	25757
rno-miR-324-5p	Bcl10	83477
rno-miR-324-5p	Rgmb	681433
rno-miR-324-5p	LOC100910384	100910384
rno-miR-324-5p	Dock1	309081
rno-miR-324-5p	RGD1309995	314690
rno-miR-324-5p	Ipmk	171458
rno-miR-324-5p	Chdh	290551
rno-miR-324-5p	Sdc4	24771
rno-miR-324-5p	Ttc7b	362768
rno-miR-324-5p	Slitrk4	302473
rno-miR-324-5p	Glul	24957
rno-miR-324-5p	Ccdc22	317381
rno-miR-324-5p	Ppp2r5d	363193
rno-miR-324-5p	Ube2g2	294331
rno-miR-324-5p	Srl	302948
rno-miR-324-5p	Adarb1	25367
rno-miR-324-5p	Kcnd2	65180
rno-miR-324-5p	Vwc2l	501160
rno-miR-324-5p	Shisa7	691429
rno-miR-324-5p	Ablim1	307989
rno-miR-324-5p	Dmbx1	313512
rno-miR-324-5p	Inadl	140581
rno-miR-324-5p	Hcls1	288077
rno-miR-324-5p	Gpr89b	362003
rno-miR-324-5p	Sptlc2	366697
rno-miR-324-5p	Tnfaip2	299339
rno-miR-324-5p	Ttc28	304558
rno-miR-324-5p	Tgfbr1	29591
rno-miR-324-5p	Hdac7	84582
rno-miR-324-5p	LOC685203	685203
rno-miR-324-5p	LOC100911664	100911664
rno-miR-324-5p	Ell2	309918
rno-miR-324-5p	Rasl12	315762
rno-miR-324-5p	Zfp91	246282
rno-miR-324-5p	Fam175b	293570
rno-miR-324-5p	Zfp346	306765
rno-miR-324-5p	Ssfa2	311146
rno-miR-324-5p	Kremen1	114107
rno-miR-324-5p	Pcyt1b	286936
rno-miR-324-5p	Lgalsl	360983
rno-miR-324-5p	Piwil1	363912
rno-miR-324-5p	Ntng1	295382
rno-miR-324-5p	Osbpl7	303497
rno-miR-324-5p	Rock2	25537
rno-miR-324-5p	Mmp2	81686
rno-miR-324-5p	Rprm	680110
rno-miR-324-5p	LOC100363065	100363065
rno-miR-324-5p	RGD1310257	308381
rno-miR-324-5p	Trappc12	314013
rno-miR-324-5p	Map4k3	170920
rno-miR-324-5p	Tmem63a	289318
rno-miR-324-5p	Tmem140	362334
rno-miR-324-5p	Ovca2	497954
rno-miR-324-5p	Enpp4	301261
rno-miR-324-5p	Dlg5	305645
rno-miR-324-5p	Mafb	54264
rno-miR-324-5p	Mlycd	85239
rno-miR-324-5p	Fam155a	498667
rno-miR-324-5p	Sorbs1	686098
rno-miR-324-5p	Bcorl1	302810
rno-miR-324-5p	Fmc1	500087
rno-miR-324-5p	Lin9	689523
rno-miR-324-5p	Pcdhb21	307487
rno-miR-324-5p	Plxnd1	312652
rno-miR-324-5p	Rtn1	116644
rno-miR-324-5p	Mnt	287521
rno-miR-324-5p	Arap1	361617
rno-miR-324-5p	Zfp787	365176
rno-miR-324-5p	Hdac11	297453
rno-miR-324-5p	Nrip1	304157
rno-miR-324-5p	Hfe	29199
rno-miR-324-5p	Vdac1	83529
rno-miR-324-5p	LOC682058	682058
rno-miR-324-5p	LOC100910384	100910384
rno-miR-324-5p	Aldh3b1	309147
rno-miR-324-5p	Tmcc3	314751
rno-miR-324-5p	Cyp2c22	171518
rno-miR-324-5p	Gatad2a	290669
rno-miR-324-5p	Cxcl12	24772
rno-miR-324-5p	RGD1308350	362790
rno-miR-324-5p	RT1-Ha	24986
rno-miR-324-5p	Col23a1	353303
rno-miR-324-5p	Ppp2r5d	363193
rno-miR-324-5p	Dnajb12	294513
rno-miR-324-5p	Srl	302948
rno-miR-324-5p	Adarb1	25367
rno-miR-324-5p	Aacs	65984
rno-miR-324-5p	Gmppa	501167
rno-miR-324-5p	Zwilch	691493
rno-miR-324-5p	Ablim1	307989
rno-miR-324-5p	Kdm4a	313539
rno-miR-324-5p	Inadl	140581
rno-miR-324-5p	Crybg3	288204
rno-miR-324-5p	Unc5c	362049
rno-miR-324-5p	Zdhhc17	366889
rno-miR-324-5p	Mknk2	299618
rno-miR-324-5p	Tnpo2	304670
rno-miR-324-5p	Btg2	29619
rno-miR-324-5p	Hdac7	84582
rno-miR-324-5p	Ankrd13c	685374
rno-miR-324-5p	LOC100911727	100911727
rno-miR-324-5p	Ell2	309918
rno-miR-324-5p	Myo6	315840
rno-miR-324-5p	Atrx	246284
rno-miR-324-5p	Tm7sf2	293688
rno-miR-324-5p	Sorbs1	686098
rno-miR-324-5p	Bicd2	306809
rno-miR-324-5p	Ano3	311287
rno-miR-324-5p	Gng3	114117
rno-miR-324-5p	Vom2r31	286985
rno-miR-324-5p	Nudt18	361068
rno-miR-324-5p	Slc41a1	363985
rno-miR-324-5p	Tbck	295446
rno-miR-324-5p	Acbd4	303577
rno-miR-324-5p	Scp2	25541
rno-miR-324-5p	Msx1	81710
rno-miR-324-5p	Fam171a1	680259
rno-miR-324-5p	Nktr	100364165
rno-miR-324-5p	Sae1	308384
rno-miR-324-5p	Trappc12	314013
rno-miR-324-5p	Sstr3	171044
rno-miR-324-5p	Hhat	289344
rno-miR-324-5p	Znrf2	362367
rno-miR-324-5p	LOC498063	498063
rno-miR-324-5p	Plekhb2	301337
rno-miR-324-5p	Dlg5	305645
rno-miR-324-5p	Rgs12	54292
rno-miR-324-5p	Rhoq	85428
rno-miR-324-5p	Fam155a	498667
rno-miR-324-5p	Arhgap36	302819
rno-miR-324-5p	Gpd1	60666
rno-miR-324-5p	Plekha8	500132
rno-miR-324-5p	Lin9	689523
rno-miR-324-5p	Elac1	307604
rno-miR-324-5p	Tmcc1	312654
rno-miR-324-5p	Dusp6	116663
rno-miR-324-5p	Slc43a2	287532
rno-miR-324-5p	Tollip	361677
rno-miR-324-5p	Rtdr1	365552
rno-miR-324-5p	Setd5	297514
rno-miR-324-5p	Pds5b	304218
rno-miR-324-5p	Hfe	29199
rno-miR-324-5p	Sort1	83576
rno-miR-324-5p	Lbh	683626
rno-miR-324-5p	LOC100910384	100910384
rno-miR-324-5p	Dagla	309207
rno-miR-324-5p	Dyrk2	314862
rno-miR-324-5p	Pou3f1	192110
rno-miR-324-5p	Gcm2	291047
rno-miR-324-5p	Sp1	24790
rno-miR-324-5p	RGD1308350	362790
rno-miR-324-5p	Adra2a	25083
rno-miR-324-5p	Emp2	360468
rno-miR-324-5p	Tmem63b	363197
rno-miR-324-5p	Otp	294640
rno-miR-324-5p	Telo2	302986
rno-miR-324-5p	Adarb1	25367
rno-miR-324-5p	Scn9a	78956
rno-miR-324-5p	Lrch1	502020
rno-miR-324-5p	Ankrd63	691770
rno-miR-324-5p	Syde2	308021
rno-miR-324-5p	Col8a2	313592
rno-miR-324-5p	Chek1	140583
rno-miR-324-5p	Crybg3	288204
rno-miR-324-5p	Cryz	362061
rno-miR-324-5p	Maff	366960
rno-miR-324-5p	Tigd5	300034
rno-miR-324-5p	Tmem185b	304731
rno-miR-324-5p	Gria2	29627
rno-miR-324-5p	Hdac7	84582
rno-miR-324-5p	Clgn	685504
rno-miR-324-5p	LOC100911911	100911911
rno-miR-324-5p	Depdc1b	310074
rno-miR-324-5p	Myo6	315840
rno-miR-324-5p	Atrx	246284
rno-miR-324-5p	Cdc42bpg	293693
rno-miR-324-5p	Sorbs1	686098
rno-miR-324-5p	Zfp169	306816
rno-miR-324-5p	Hspa12b	311427
rno-miR-324-5p	Dffa	114214
rno-miR-324-5p	Pgp	287115
rno-miR-324-5p	Slain1	361087
rno-miR-324-5p	Pea15	364052
rno-miR-324-5p	Mtch2	295922
rno-miR-324-5p	Plekhm1	303584
rno-miR-324-5p	Slc34a1	25548
rno-miR-324-5p	Cdo1	81718
rno-miR-324-5p	Fam171a1	680259
rno-miR-324-5p	Nktr	100364165
rno-miR-324-5p	Dpy19l3	308519
rno-miR-324-5p	Trappc12	314013
rno-miR-324-5p	G3bp1	171092
rno-miR-324-5p	Hhat	289344
rno-miR-324-5p	Isy1	362394
rno-miR-324-5p	Stard13	498130
rno-miR-324-5p	RGD1310819	301351
rno-miR-324-5p	Dlg5	305645
rno-miR-324-5p	Rgs3	54293
rno-miR-324-5p	Nap1l1	89825
rno-miR-324-5p	Fam155a	498667
rno-miR-324-5p	Arhgap36	302819
rno-miR-324-5p	Fam129a	63912
rno-miR-324-5p	Nod1	500133
rno-miR-324-5p	Tmem213	689748
rno-miR-324-5p	Usb1	307643
rno-miR-324-5p	Tmcc1	312654
rno-miR-324-5p	Sdc3	116673
rno-miR-324-5p	Vezf1	287615
rno-miR-324-5p	Naa40	361718
rno-miR-324-5p	Arrdc1	366001
rno-miR-324-5p	Aebp2	297705
rno-miR-324-5p	Pds5b	304218
rno-miR-324-5p	Hfe	29199
rno-miR-324-5p	Dclk1	83825
rno-miR-324-5p	Rd3	684158
rno-miR-324-5p	LOC100910568	100910568
rno-miR-324-5p	Slc16a12	309525
rno-miR-324-5p	Ly6d	315075
rno-miR-324-5p	Tgoln2	192152
rno-miR-324-5p	Dcdc2	291130
rno-miR-324-5p	Syt2	24805
rno-miR-324-5p	Bai1	362931
rno-miR-324-5p	Otub1	293705
rno-miR-324-5p	Chrna5	25102
rno-miR-324-5p	Myo18a	360570
rno-miR-324-5p	Klf7	363243
rno-miR-324-5p	Nipbl	294787
rno-miR-324-5p	Telo2	302986
rno-miR-324-5p	Adarb1	25367
rno-miR-324-5p	Camkv	79011
rno-miR-324-5p	Tmem194b	503257
rno-miR-324-5p	Ankrd63	691770
rno-miR-324-5p	Syde2	308021
rno-miR-324-5p	Col8a2	313592
rno-miR-324-5p	Dnm1	140694
rno-miR-324-5p	Micall2	288515
rno-miR-324-5p	Brd3	362092
rno-miR-324-5p	Sln	367086
rno-miR-324-5p	Pmm1	300089
rno-miR-324-5p	Slc26a9	304784
rno-miR-324-5p	Gria2	29627
rno-miR-324-5p	Hdac7	84582
rno-miR-324-5p	Supt3h	685697
rno-miR-324-5p	LOC100912346	100912346
rno-miR-324-5p	Ankrd33b	310200
rno-miR-324-5p	Zic4	315882
rno-miR-324-5p	Rab31	246324
rno-miR-324-5p	Fam155a	498667
rno-miR-324-5p	Sorbs1	686098
rno-miR-324-5p	Zfp169	306816
rno-miR-324-5p	Rassf2	311437
rno-miR-324-5p	Cdk6	114483
rno-miR-324-5p	Zswim7	287388
rno-miR-324-5p	Cd83	361226
rno-miR-324-5p	Irf6	364081
rno-miR-324-5p	Pced1a	296158
rno-miR-324-5p	Smurf2	303614
rno-miR-324-5p	Sstr4	25555
rno-miR-324-5p	Cdk16	81741
rno-miR-324-5p	Mthfd2	680308
rno-miR-324-5p	LOC100364984	100364984
rno-miR-324-5p	Unc45a	308759
rno-miR-324-5p	Cbll1	314028
rno-miR-324-5p	Ndrg2	171114
rno-miR-324-5p	Commd8	289603
rno-miR-324-5p	Tmem43	362401
rno-miR-324-5p	Ccdc117	498404
rno-miR-324-5p	RGD1310819	301351
rno-miR-324-5p	Dlg5	305645
rno-miR-324-5p	Arc	54323
rno-miR-324-5p	Cdhr1	93662
rno-miR-324-5p	Arhgap36	302819
rno-miR-324-5p	Kit	64030
rno-miR-324-5p	Wdr54	500226
rno-miR-324-5p	Tmem213	689748
rno-miR-324-5p	Nfat5	307820
rno-miR-324-5p	Gprc5a	312790
rno-miR-324-5p	B3gnt5	116740
rno-miR-324-5p	Vezf1	287615
rno-miR-324-5p	Srsf3	361814
rno-miR-324-5p	Nup188	366016
rno-miR-324-5p	Arid1a	297867
rno-miR-324-5p	Ptcd1	304278
rno-miR-324-5p	Clip2	29264
rno-miR-324-5p	Nr5a1	83826
rno-miR-324-5p	Rd3	684158
rno-miR-324-5p	LOC100910881	100910881
rno-miR-324-5p	Cpne5	309650
rno-miR-324-5p	RGD1359634	315126
rno-miR-324-5p	Hip1	192154
rno-miR-324-5p	Mkx	291228
rno-miR-324-5p	Ucp1	24860
rno-miR-324-5p	Rrp7a	362967
rno-miR-324-5p	Cacna1b	257648
rno-miR-324-5p	Luc7l3	360602
rno-miR-324-5p	Ing5	363292
rno-miR-324-5p	Nipbl	294787
rno-miR-324-5p	Sox8	302993
rno-miR-324-5p	Atf3	25389
rno-miR-324-5p	Abca2	79248
rno-miR-324-5p	Lrrc4	641521
rno-miR-324-5p	Eif3j	691947
rno-miR-324-5p	Nkd2	308068
rno-miR-324-5p	Kazn	313672
rno-miR-324-5p	Cdk5	140908
rno-miR-324-5p	Micall2	288515
rno-miR-324-5p	Tp53inp2	362246
rno-miR-324-5p	Rp2	367714
rno-miR-324-5p	Trim29	300656
rno-miR-324-5p	Slc45a3	304785
rno-miR-324-5p	P2rx7	29665
rno-miR-324-5p	Hdac7	84582
rno-miR-324-5p	Supt3h	685697
rno-miR-324-5p	Slc7a11	310392
rno-miR-324-5p	RGD1562987	498886
rno-miR-324-5p	Islr	686539
rno-miR-324-5p	Gcnt2	306860
rno-miR-324-5p	Kif16b	311478
rno-miR-324-5p	Braf	114486
rno-miR-324-5p	Wscd1	287466
rno-miR-324-5p	Pla2g15	361401
rno-miR-324-5p	Kcnk5	364241
rno-miR-324-5p	Kif3b	296284
rno-miR-324-5p	Bptf	303617
rno-miR-324-5p	Cd74	25599
rno-miR-324-5p	Cdk16	81741
rno-miR-324-5p	Tet3	680576
rno-miR-324-5p	LOC100909612	100909612
rno-miR-324-5p	RGD1305254	308797
rno-miR-324-5p	Dcaf5	314273
rno-miR-324-5p	Gcsh	171133
rno-miR-324-5p	RGD1563065	289633
rno-miR-324-5p	Smc2	362519
rno-miR-324-5p	Purb	498407
rno-miR-324-5p	Mrpl30	301352
rno-miR-324-5p	Samd4a	305826
rno-miR-324-5p	Srcin1	56029
rno-miR-324-5p	Cabin1	94165
rno-miR-324-5p	Yipf2	363027
rno-miR-324-5p	Myrf	293736
rno-miR-324-5p	Arhgap36	302819
rno-miR-324-5p	Umod	25128
rno-miR-324-5p	Card9	64171
rno-miR-324-5p	Fancd2os	500294
rno-miR-324-5p	LOC690000	690000
rno-miR-324-5p	Tldc1	307901
rno-miR-324-5p	Impad1	312952
rno-miR-324-5p	Gps1	117039
rno-miR-324-5p	Psmd3	287670
rno-miR-324-5p	Bicc1	361832
rno-miR-324-5p	Nup188	366016
rno-miR-324-5p	Efcab14	298425
rno-miR-324-5p	Tecpr1	304285
rno-miR-324-5p	Pla2g5	29354
rno-miR-324-5p	Crot	83842
[truncated: 80 more rows]
