# Supplementary material for: Identification of Candidate Genes and Pathways in Dexmedetomidine-Induced Cardioprotection in the Rat Heart by Bioinformatics Analysis
Source: Int J Mol Sci. 2019 Apr 1;20(7):1614. doi: 10.3390/ijms20071614 (PMC6480577; doi:10.3390/ijms20071614)
Supplement: Supplementary file 1 [file ijms-20-01614-s001.zip › supplementary table files-3/Table S4.xls]

## Sheet: target of downregulated miRNAs.
Table S4. Predicted target genes of down-regulated miRNAs
miRNA	Gene Symbol	Entrez ID
rno-miR-1298	Cnih1	289994
rno-miR-1298	Nkx2-4	366213
rno-miR-1298	Synj2bp	64531
rno-miR-1298	Tmc4	308310
rno-miR-1298	LOC100364138	100364138
rno-miR-1298	Ddx54	360815
rno-miR-1298	LOC100911850	100911850
rno-miR-1298	Srd5a1	24950
rno-miR-1298	Pole3	298098
rno-miR-1298	Cidec	500292
rno-miR-1298	Rab9a	84589
rno-miR-1298	Fibcd1	311861
rno-miR-1298	Slc2a13	171147
rno-miR-1298	Btbd11	314675
rno-miR-1298	Lpin3	362261
rno-miR-1298	Galr1	50577
rno-miR-1298	RGD1560455	302377
rno-miR-1298	LOC685590	685590
rno-miR-1298	Eddm3b	290032
rno-miR-1298	Zfp26	367033
rno-miR-1298	Fzd4	64558
rno-miR-1298	Uvrag	308846
rno-miR-1298	LOC100910021	100910021
rno-miR-1298	Fbxo21	360818
rno-miR-1298	LOC100912291	100912291
rno-miR-1298	Ampd3	25095
rno-miR-1298	Oma1	298282
rno-miR-1298	Cidec	500292
rno-miR-1298	Angpt1	89807
rno-miR-1298	Mrrf	311903
rno-miR-1298	Stau2	171500
rno-miR-1298	Osbpl8	314824
rno-miR-1298	Camta1	362665
rno-miR-1298	Cd5	54236
rno-miR-1298	Arl13b	304037
rno-miR-1298	Anks4b	687561
rno-miR-1298	Abcc12	291923
rno-miR-1298	Rp2	367714
rno-miR-1298	Kcnh1	65198
rno-miR-1298	Dock1	309081
rno-miR-1298	LOC100910525	100910525
rno-miR-1298	Tbc1d1	360937
rno-miR-1298	LOC100912291	100912291
rno-miR-1298	Inhbb	25196
rno-miR-1298	Txndc12	298370
rno-miR-1298	Cidec	500292
rno-miR-1298	Hmgn3	113990
rno-miR-1298	Plxna4a	312213
rno-miR-1298	Cep19	192229
rno-miR-1298	Osbpl8	314824
rno-miR-1298	Gskip	362778
rno-miR-1298	Ezr	54319
rno-miR-1298	Nrip1	304157
rno-miR-1298	Afmid	688283
rno-miR-1298	LOC100910771	100910771
rno-miR-1298	Ifit1lb	294090
rno-miR-1298	Pdcl2	498352
rno-miR-1298	Epha5	79208
rno-miR-1298	Ppp6r3	309144
rno-miR-1298	Tbc1d1	360937
rno-miR-1298	Pvalb	25269
rno-miR-1298	Cenpa	298850
rno-miR-1298	RGD1562378	500351
rno-miR-1298	Gsto1	114846
rno-miR-1298	Plxna4a	312213
rno-miR-1298	Optn	246294
rno-miR-1298	Osbpl8	314824
rno-miR-1298	Rapgef5	362799
rno-miR-1298	Srcin1	56029
rno-miR-1298	Zfp68	304337
rno-miR-1298	Rab20	689377
rno-miR-1298	LOC100910779	100910779
rno-miR-1298	Ifit1lb	294090
rno-miR-1298	Pdcl2	498352
rno-miR-1298	Mtpn	79215
rno-miR-1298	Ppp6r3	309144
rno-miR-1298	Emc3	312640
rno-miR-1298	Tbc1d1	360937
rno-miR-1298	Cd59	25407
rno-miR-1298	Ano4	299714
rno-miR-1298	RGD1562378	500351
rno-miR-1298	F2rl1	116677
rno-miR-1298	Mnt	287521
rno-miR-1298	Cpm	314855
rno-miR-1298	Arhgap9	362893
rno-miR-1298	Prom1	60357
rno-miR-1298	Zfp68	304337
rno-miR-1298	LOC100359668	100359668
rno-miR-1298	LOC100910779	100910779
rno-miR-1298	Lrrtm3	294380
rno-miR-1298	RGD1561145	498580
rno-miR-1298	Hhex	79237
rno-miR-1298	Ppp6r3	309144
rno-miR-1298	Map3k7	313121
rno-miR-1298	RGD1308430	361038
rno-miR-1298	Cryab	25420
rno-miR-1298	RGD1305928	300207
rno-miR-1298	Sspn	500364
rno-miR-1298	Ptpru	116680
rno-miR-1298	B3galt5	288161
rno-miR-1298	Mapk8ip2	315220
rno-miR-1298	Arhgap9	362893
rno-miR-1298	Prom1	60357
rno-miR-1298	Slc45a3	304785
rno-miR-1298	LOC100360087	100360087
rno-miR-1298	LOC100910986	100910986
rno-miR-1298	Atp2b2	24215
rno-miR-1298	Rfx6	294395
rno-miR-1298	Rab11fip1	498650
rno-miR-1298	Taldo1	83688
rno-miR-1298	Ppp6r3	309144
rno-miR-1298	B3gnt5	116740
rno-miR-1298	RGD1359108	313155
rno-miR-1298	RGD1307443	361244
rno-miR-1298	Ptprz1	25613
rno-miR-1298	Coro2b	300768
rno-miR-1298	Lin28a	500562
rno-miR-1298	Rbm11	288321
rno-miR-1298	Mapk8ip2	315220
rno-miR-1298	Ing5	363292
rno-miR-1298	Insrr	60663
rno-miR-1298	Arap2	305367
rno-miR-1298	LOC100360087	100360087
rno-miR-1298	LOC100910986	100910986
rno-miR-1298	Il9r	24500
rno-miR-1298	RGD1305587	294499
rno-miR-1298	Rab11fip1	498650
rno-miR-1298	Cd164	83689
rno-miR-1298	Scml4	309859
rno-miR-1298	Tenm2	117242
rno-miR-1298	Fam98a	313873
rno-miR-1298	Tollip	361677
rno-miR-1298	Anxa5	25673
rno-miR-1298	Coro2b	300768
rno-miR-1298	Tmem47	501569
rno-miR-1298	Uspl1	288447
rno-miR-1298	Ano6	315272
rno-miR-1298	Hira	363849
rno-miR-1298	Dap	64322
rno-miR-1298	Mtmr6	305935
rno-miR-1298	LOC100362384	100362384
rno-miR-1298	Dclk3	316023
rno-miR-1298	LOC100911215	100911215
rno-miR-1298	Serpine1	24617
rno-miR-1298	2018-03-06	294862
rno-miR-1298	Flrt1	499308
rno-miR-1298	Abcd2	84356
rno-miR-1298	Tmem62	311350
rno-miR-1298	Pik3ca	170911
rno-miR-1298	L3hypdh	314214
rno-miR-1298	Cdc40	361859
rno-miR-1298	Ankrd1	27064
rno-miR-1298	Arhgef4	301334
rno-miR-1298	LOC502894	502894
rno-miR-1298	Tsen15	289083
rno-miR-1298	Zic4	315882
rno-miR-1298	Rab33b	365793
rno-miR-1298	Calu	64366
rno-miR-1298	Bap1	306257
rno-miR-1298	LOC100363177	100363177
rno-miR-1298	Pan3	360760
rno-miR-1298	LOC100911837	100911837
rno-miR-1298	Slc9a2	24783
rno-miR-1298	2018-03-06	294862
rno-miR-1298	Spata25	499943
rno-miR-1298	Tnfaip6	84397
rno-miR-1298	Tmem62	311350
rno-miR-1298	Shank2	171093
rno-miR-1298	Six6	314221
rno-miR-1298	Gimd1	362042
rno-miR-1298	Ftl	29292
rno-miR-1298	Arhgef4	301334
rno-miR-1298	Map4k5	503027
rno-miR-1298	Usp46	289584
rno-miR-1298	Armc8	315949
rno-miR-1298	Nkx2-4	366213
rno-miR-1298	Calu	64366
rno-miR-1298	RGD1307325	306469
rno-miR-1298	LOC100363177	100363177
rno-miR-1298	Pan3	360760
rno-miR-1298	LOC100911850	100911850
rno-miR-1298	Slc9a2	24783
rno-miR-1298	Fam136a	297415
rno-miR-1298	Fezf1	500048
rno-miR-1298	Fgl2	84586
rno-miR-1298	Rprd1b	311591
rno-miR-1298	Shank2	171093
rno-miR-1298	Btbd11	314675
rno-miR-1298	Unc5c	362049
rno-miR-1298	Scamp1	29521
rno-miR-1298	Mff	301563
rno-miR-1298	Sgcb	680229
rno-miR-155-3p	Zfp266	367034
rno-miR-155-3p	Apbb2	305338
rno-miR-155-3p	Arhgap19	679082
rno-miR-155-3p	Snap23	64630
rno-miR-155-3p	Snapc5	691501
rno-miR-155-3p	Cdh13	192248
rno-miR-155-3p	Ttbk2	311349
rno-miR-155-3p	Msl2	315959
rno-miR-155-3p	Perp	292949
rno-miR-155-3p	Sftpa1	24773
rno-miR-155-3p	Cops7b	363273
rno-miR-155-3p	RGD1562608	498831
rno-miR-155-3p	Tmem101	303564
rno-miR-155-3p	Ccsap	307926
rno-miR-155-3p	Zfp36l1	29344
rno-miR-155-3p	Sorbs1	686098
rno-miR-155-3p	Dag1	114489
rno-miR-155-3p	LOC100910964	100910964
rno-miR-155-3p	Rlf	313566
rno-miR-155-3p	Tbc1d1	360937
rno-miR-155-3p	Rabl5	288585
rno-miR-155-3p	Itgav	296456
rno-miR-155-3p	Ubtf	25574
rno-miR-155-3p	Sema3g	290562
rno-miR-155-3p	Dnali1	298524
rno-miR-155-3p	Dapp1	362046
rno-miR-155-3p	Pcdha11	394223
rno-miR-155-3p	Ak5	301115
rno-miR-155-3p	Tbc1d4	306117
rno-miR-155-3p	Gnpda1	683570
rno-miR-155-3p	Lyn	81515
rno-miR-155-3p	Ikzf4	100361923
rno-miR-155-3p	Pcdhga9	252895
rno-miR-155-3p	Tia1	312510
rno-miR-155-3p	Hs6st1	316325
rno-miR-155-3p	Fzd6	282581
rno-miR-155-3p	Smc5	293967
rno-miR-155-3p	Fmr1	24948
rno-miR-155-3p	Tmem55b	364298
rno-miR-155-3p	Lix1l	499677
rno-miR-155-3p	RGD1305422	303885
rno-miR-155-3p	Herc2	308669
rno-miR-155-3p	Nbl1	50594
rno-miR-155-3p	Ric3	687147
rno-miR-155-3p	Pcdha8	116781
rno-miR-155-3p	LOC100912034	100912034
rno-miR-155-3p	RGD1309489	314915
rno-miR-155-3p	Cend1	361675
rno-miR-155-3p	Prrt3	502873
rno-miR-155-3p	Rapgef3	59326
rno-miR-155-3p	LOC690422	690422
rno-miR-155-3p	Ndrg2	171114
rno-miR-155-3p	Fam46c	310721
rno-miR-155-3p	Ano6	315272
rno-miR-155-3p	Megf10	291445
rno-miR-155-3p	Ptgr2	299194
rno-miR-155-3p	Nr3c1	24413
rno-miR-155-3p	Coq10a	362810
rno-miR-155-3p	Pik3r5	497931
rno-miR-155-3p	Trim41	303088
rno-miR-155-3p	Bicd2	306809
rno-miR-155-3p	Mep1a	25684
rno-miR-155-3p	Cnpy1	685001
rno-miR-155-3p	Smarcd2	83833
rno-miR-155-3p	Zfp945	100362641
rno-miR-155-3p	Osgin2	313085
rno-miR-155-3p	Utp6	360574
rno-miR-155-3p	Rhbdl3	287556
rno-miR-155-3p	Man1a2	295319
rno-miR-155-3p	Adarb1	25367
rno-miR-155-3p	Cabp5	365194
rno-miR-155-3p	Cyth4	500906
rno-miR-155-3p	Asf1b	304648
rno-miR-155-3p	Ccdc147	309467
rno-miR-155-3p	Ubtf	25574
rno-miR-155-3p	Bmx	367786
rno-miR-155-3p	Tmem129	305458
rno-miR-155-3p	Tmem178b	679651
rno-miR-155-3p	Scamp2	65168
rno-miR-155-3p	Ankrd63	691770
rno-miR-155-3p	Acot2	192272
rno-miR-155-3p	Tmem127	311405
rno-miR-155-3p	Msl2	315959
rno-miR-155-3p	Prcp	293118
rno-miR-155-3p	Sord	24788
rno-miR-155-3p	Ing5	363292
rno-miR-155-3p	Pcdhga2	498846
rno-miR-155-3p	Slc25a19	303676
rno-miR-155-3p	Nhlrc2	307986
rno-miR-155-3p	Pla2g5	29354
rno-miR-155-3p	Sorbs1	686098
rno-miR-155-3p	Pitpnb	114561
rno-miR-155-3p	LOC100911319	100911319
rno-miR-155-3p	Rlf	313566
rno-miR-155-3p	Tbc1d1	360937
rno-miR-155-3p	Polr2j	288588
rno-miR-155-3p	Zfp282	297065
rno-miR-155-3p	B3gnt3	290638
rno-miR-155-3p	Rcc2	298594
rno-miR-155-3p	Lypd6b	362133
rno-miR-155-3p	E2f1	399489
rno-miR-155-3p	Arhgef4	301334
rno-miR-155-3p	Tbc1d4	306117
rno-miR-155-3p	Krt79	683720
rno-miR-155-3p	Mapk14	81649
rno-miR-155-3p	Ikzf4	100361923
rno-miR-155-3p	Pcdhga11	252897
rno-miR-155-3p	Lrig1	312574
rno-miR-155-3p	Kansl3	316328
rno-miR-155-3p	Wnt5b	282582
rno-miR-155-3p	Taf5	294018
rno-miR-155-3p	Ntrk2	25054
rno-miR-155-3p	C1qtnf9	364395
rno-miR-155-3p	Rad51	499870
rno-miR-155-3p	RGD1560175	303946
rno-miR-155-3p	Synm	308709
rno-miR-155-3p	Slc23a2	50622
rno-miR-155-3p	Vps37d	687208
rno-miR-155-3p	Pcdhgc3	116782
rno-miR-155-3p	RGD1309489	314915
rno-miR-155-3p	LOC502894	502894
rno-miR-155-3p	Cmklr1	60669
rno-miR-155-3p	LOC690422	690422
rno-miR-155-3p	Ppp6c	171121
rno-miR-155-3p	Dclre1b	310745
rno-miR-155-3p	Tmem106c	315286
rno-miR-155-3p	Pcdhga7	291635
rno-miR-155-3p	Cpg1	299247
rno-miR-155-3p	Hoxc4	24459
rno-miR-155-3p	Mbd3	362834
rno-miR-155-3p	Anapc11	498030
rno-miR-155-3p	Aff4	303132
rno-miR-155-3p	Gcnt2	306860
rno-miR-155-3p	Got2	25721
rno-miR-155-3p	LOC685152	685152
rno-miR-155-3p	Rps6kb1	83840
rno-miR-155-3p	LOC100909460	100909460
rno-miR-155-3p	Osgin2	313085
rno-miR-155-3p	Epn3	360605
rno-miR-155-3p	Ccl7	287561
rno-miR-155-3p	Dennd2c	295333
rno-miR-155-3p	Adarb1	25367
rno-miR-155-3p	Hipk1	365895
rno-miR-155-3p	RGD1559960	501084
rno-miR-155-3p	Gli2	304729
rno-miR-155-3p	Ccdc147	309467
rno-miR-155-3p	Cnih2	361705
rno-miR-155-3p	Zc4h2	367838
rno-miR-155-3p	Senp1	300193
rno-miR-155-3p	Dusp18	305477
rno-miR-155-3p	Dram1	679937
rno-miR-155-3p	Rsad2	65190
rno-miR-155-3p	Ankrd63	691770
rno-miR-155-3p	Muc13	207126
rno-miR-155-3p	Rassf2	311437
rno-miR-155-3p	Mapkapk3	315994
rno-miR-155-3p	Trim6	293294
rno-miR-155-3p	Serpina3n	24795
rno-miR-155-3p	Dmrtc1c1	363483
rno-miR-155-3p	Pcdhga3	498847
rno-miR-155-3p	Engase	303702
rno-miR-155-3p	Hspa12a	307997
rno-miR-155-3p	Avpr1b	29462
rno-miR-155-3p	Sorbs1	686098
rno-miR-155-3p	Wnt2b	116466
rno-miR-155-3p	LOC100911402	100911402
rno-miR-155-3p	Heyl	313575
rno-miR-155-3p	Rnf185	360967
rno-miR-155-3p	LOC100912079	100912079
rno-miR-155-3p	Atxn2	288663
rno-miR-155-3p	Cbx3	297093
rno-miR-155-3p	Gdf2	290921
rno-miR-155-3p	Rcc2	298594
rno-miR-155-3p	Dnajb6	362293
rno-miR-155-3p	Usp54	408223
rno-miR-155-3p	Arhgef4	301334
rno-miR-155-3p	Tbc1d4	306117
rno-miR-155-3p	Krt79	683720
rno-miR-155-3p	Pi4kb	81747
rno-miR-155-3p	Cyhr1	100362155
rno-miR-155-3p	Wipf3	259242
rno-miR-155-3p	Lrig1	312574
rno-miR-155-3p	Cnppd1	316530
rno-miR-155-3p	Aip	282827
rno-miR-155-3p	Ccnj	294053
rno-miR-155-3p	Ampd3	25095
rno-miR-155-3p	Tnfrsf10b	364420
rno-miR-155-3p	Apcdd1l	499949
rno-miR-155-3p	RGD1560175	303946
rno-miR-155-3p	Thumpd1	309041
rno-miR-155-3p	Chrnb2	54239
rno-miR-155-3p	LOC688018	688018
rno-miR-155-3p	Polr2g	117017
rno-miR-155-3p	RGD1309489	314915
rno-miR-155-3p	Tmem229b	503035
rno-miR-155-3p	Gng11	64199
rno-miR-155-3p	LOC690422	690422
rno-miR-155-3p	Chrnb3	171131
rno-miR-155-3p	Cttnbp2nl	310760
rno-miR-155-3p	Csrnp2	315308
rno-miR-155-3p	Pcdhga5	291637
rno-miR-155-3p	Clmn	299285
rno-miR-155-3p	Igf2	24483
rno-miR-155-3p	Plxnc1	362873
rno-miR-155-3p	Stard13	498130
rno-miR-155-3p	Zfp672	303165
rno-miR-155-3p	Zfp192	306974
rno-miR-155-3p	Hnf4a	25735
rno-miR-155-3p	LOC685152	685152
rno-miR-155-3p	Ttn	84015
rno-miR-155-3p	LOC100909460	100909460
rno-miR-155-3p	Rngtt	313131
rno-miR-155-3p	Dnai2	360654
rno-miR-155-3p	Atxn7l3	287734
rno-miR-155-3p	Depdc1	295538
rno-miR-155-3p	Adarb1	25367
rno-miR-155-3p	Fam102b	365903
rno-miR-155-3p	LOC501110	501110
rno-miR-155-3p	Tfcp2l1	304741
rno-miR-155-3p	Cpne5	309650
rno-miR-155-3p	Sdhaf2	361726
rno-miR-155-3p	Pcdha1	393085
rno-miR-155-3p	Amot	300289
rno-miR-155-3p	Peli1	305549
rno-miR-155-3p	Zfp322a	680201
rno-miR-155-3p	Nkx6-1	65193
rno-miR-155-3p	Fam196a	100233213
rno-miR-155-3p	Gpr116	245977
rno-miR-155-3p	Soga1	311578
rno-miR-155-3p	Glb1	316033
rno-miR-155-3p	Ndufab1	293453
rno-miR-155-3p	Vamp2	24803
rno-miR-155-3p	Dmrtc1c1	363483
rno-miR-155-3p	Pcdhga10	498849
rno-miR-155-3p	Slc38a10	303740
rno-miR-155-3p	Fam45a	308009
rno-miR-155-3p	Rgs4	29480
rno-miR-155-3p	Sorbs1	686098
rno-miR-155-3p	Dusp6	116663
rno-miR-155-3p	LOC100911451	100911451
rno-miR-155-3p	Mmel1	313755
rno-miR-155-3p	Smek2	360993
rno-miR-155-3p	Atxn2	288663
rno-miR-155-3p	Edem1	297504
rno-miR-155-3p	RGD1309489	314915
rno-miR-155-3p	Cts7	290970
rno-miR-155-3p	Vwa1	298683
rno-miR-155-3p	Adcyap1r1	24167
rno-miR-155-3p	Parp12	362343
rno-miR-155-3p	RT1-T24-3	414788
rno-miR-155-3p	Cnnm3	301345
rno-miR-155-3p	Tbc1d4	306117
rno-miR-155-3p	Glyctk	684314
rno-miR-155-3p	Sctr	81779
rno-miR-155-3p	LOC100362548	100362548
rno-miR-155-3p	Snx27	260323
rno-miR-155-3p	Lrig1	312574
rno-miR-155-3p	Lpin2	316737
rno-miR-155-3p	Hsbp1	286899
rno-miR-155-3p	Trim31	294208
rno-miR-155-3p	Gdi1	25183
rno-miR-155-3p	Thsd1	364630
rno-miR-155-3p	Apcdd1l	499949
rno-miR-155-3p	Nfkbiz	304005
rno-miR-155-3p	Dagla	309207
rno-miR-155-3p	Ywhab	56011
rno-miR-155-3p	LOC688018	688018
rno-miR-155-3p	Epn1	117277
rno-miR-155-3p	Pcdhga1	553129
rno-miR-155-3p	Calr	64202
rno-miR-155-3p	LOC690422	690422
rno-miR-155-3p	Ctsd	171293
rno-miR-155-3p	Slc25a24	310791
rno-miR-155-3p	Spryd3	315327
rno-miR-155-3p	Cmtm1	291823
rno-miR-155-3p	Lrp1	299858
rno-miR-155-3p	Igf2	24483
rno-miR-155-3p	Plxnc1	362873
rno-miR-155-3p	N4bp2l1	498131
rno-miR-155-3p	Mpdu1	303244
rno-miR-155-3p	Dip2c	307067
rno-miR-155-3p	Mllt4	26955
rno-miR-155-3p	Supt3h	685697
rno-miR-155-3p	Ttn	84015
rno-miR-155-3p	LOC100909697	100909697
rno-miR-155-3p	Acer2	313339
rno-miR-155-3p	Azi1	360672
rno-miR-155-3p	Atxn7l3	287734
rno-miR-155-3p	Depdc1	295538
rno-miR-155-3p	Arrb2	25388
rno-miR-155-3p	B3galt1	366064
rno-miR-155-3p	LOC501282	501282
rno-miR-155-3p	Npl	304860
rno-miR-155-3p	Mier3	310086
rno-miR-155-3p	Edem1	297504
rno-miR-155-3p	Srsf3	361814
rno-miR-155-3p	Pcdha2	393086
rno-miR-155-3p	Amot	300289
rno-miR-155-3p	Efemp1	305604
rno-miR-155-3p	Gnb1l	680266
rno-miR-155-3p	Dpysl5	65208
rno-miR-155-3p	Tyk2	100361294
rno-miR-155-3p	Mcfd2	246117
rno-miR-155-3p	Soga1	311578
rno-miR-155-3p	Trak1	316085
rno-miR-155-3p	Fuom	293587
rno-miR-155-3p	Thy1	24832
rno-miR-155-3p	Havcr2	363578
rno-miR-155-3p	Pcdhga12	498850
rno-miR-155-3p	Slc38a10	303740
rno-miR-155-3p	Clca1	308015
rno-miR-155-3p	Padi2	29511
rno-miR-155-3p	Ephb4	686310
rno-miR-155-3p	Pgap2	116675
rno-miR-155-3p	LOC100911451	100911451
rno-miR-155-3p	Dnajb5	313811
rno-miR-155-3p	RGD1309676	361118
rno-miR-155-3p	Rab35	288700
rno-miR-155-3p	Zhx2	314988
rno-miR-155-3p	Gpld1	291132
rno-miR-155-3p	Zfp36l2	298765
rno-miR-155-3p	Atp1a1	24211
rno-miR-155-3p	Parp12	362343
rno-miR-155-3p	Apold1	444983
rno-miR-155-3p	Kctd18	301436
rno-miR-155-3p	Glt8d1	306253
rno-miR-155-3p	LOC684327	684327
rno-miR-155-3p	Klf10	81813
rno-miR-155-3p	LOC100362548	100362548
rno-miR-155-3p	Snx27	260323
rno-miR-155-3p	Lrig1	312574
rno-miR-155-3p	Phf8	317425
rno-miR-155-3p	Pgp	287115
rno-miR-155-3p	Hspa1b	294254
rno-miR-155-3p	Sdc1	25216
rno-miR-155-3p	Sfxn1	364678
rno-miR-155-3p	Xrcc2	499966
rno-miR-155-3p	Olig2	304103
rno-miR-155-3p	RGD1564894	309227
rno-miR-155-3p	Cnr2	57302
rno-miR-155-3p	Perld1	688174
rno-miR-155-3p	Klf9	117560
rno-miR-155-3p	Sema5a	310207
rno-miR-155-3p	Jam2	619374
rno-miR-155-3p	Calu	64366
rno-miR-155-3p	Accsl	690470
rno-miR-155-3p	Pacs1	171444
rno-miR-155-3p	Mttp	310900
rno-miR-155-3p	Nxt2	315352
rno-miR-155-3p	RGD1308706	291925
rno-miR-155-3p	Sntb1	299940
rno-miR-155-3p	Igf2	24483
rno-miR-155-3p	Wdyhv1	362914
rno-miR-155-3p	Fam163a	498257
rno-miR-155-3p	Wdr81	303312
rno-miR-155-3p	Wdr37	307075
rno-miR-155-3p	Atp1a4	29132
rno-miR-155-3p	Supt3h	685697
rno-miR-155-3p	Dcx	84394
rno-miR-155-3p	LOC100909704	100909704
rno-miR-155-3p	Dmrta1	313352
rno-miR-155-3p	Narf	360681
rno-miR-155-3p	Atxn7l3	287734
rno-miR-155-3p	Hltf	295568
rno-miR-155-3p	Cast	25403
rno-miR-155-3p	Rab22a	366265
rno-miR-155-3p	LOC501282	501282
rno-miR-155-3p	Tor1aip2	304881
rno-miR-155-3p	Sgsm1	288743
rno-miR-155-3p	Ing4	297597
rno-miR-155-3p	Smarcb1	361825
rno-miR-155-3p	Pcdha5	393087
rno-miR-155-3p	Coro2b	300768
rno-miR-155-3p	Mfsd7	305625
rno-miR-155-3p	Gnb1l	680266
rno-miR-155-3p	Adamts4	66015
rno-miR-155-3p	Gcc1	100361513
rno-miR-155-3p	Slc15a4	246280
rno-miR-155-3p	Fitm2	311617
rno-miR-155-3p	Fem1a	316131
rno-miR-155-3p	Rhod	293660
rno-miR-155-3p	Tph1	24848
rno-miR-155-3p	Eral1	363646
rno-miR-155-3p	Zfp90	498945
rno-miR-155-3p	Slc38a10	303740
rno-miR-155-3p	Vps37c	308178
rno-miR-155-3p	Homer1	29546
rno-miR-155-3p	Ephb4	686310
rno-miR-155-3p	Pabpn1	116697
rno-miR-155-3p	LOC100911646	100911646
rno-miR-155-3p	Rasgrp3	313874
rno-miR-155-3p	Nr2c2ap	361128
rno-miR-155-3p	Fam84b	315019
rno-miR-155-3p	Epdr1	291180
rno-miR-155-3p	Sntg2	298936
rno-miR-155-3p	Camk2b	24245
rno-miR-155-3p	Fgfr1op2	362463
rno-miR-155-3p	Rbm4b	474154
rno-miR-155-3p	Cab39	301574
rno-miR-155-3p	Tmem38a	306327
rno-miR-155-3p	LOC684327	684327
rno-miR-155-3p	Bmp1	83470
rno-miR-155-3p	LOC100362548	100362548
rno-miR-155-3p	Rasgef1a	312664
rno-miR-155-3p	Htatsf1	317612
rno-miR-155-3p	Cdkn2aipnl	287278
rno-miR-155-3p	Slc37a1	294321
rno-miR-155-3p	Gpc3	25236
rno-miR-155-3p	Pcdhga8	364843
rno-miR-155-3p	Ppp1r3a	500036
rno-miR-155-3p	Tssk2	304181
rno-miR-155-3p	Ranbp6	309326
rno-miR-155-3p	Cnr2	57302
rno-miR-155-3p	Lrrc45	688318
rno-miR-155-3p	Bnip3l	140923
rno-miR-155-3p	Usp13	310306
rno-miR-155-3p	LOC619574	619574
rno-miR-155-3p	Calu	64366
rno-miR-155-3p	Smurf1	690516
rno-miR-155-3p	Gpc2	171517
rno-miR-155-3p	Ctnnd1	311163
rno-miR-155-3p	Nfrkb	315523
rno-miR-155-3p	Cmtr2	292016
rno-miR-155-3p	Gpihbp1	300027
rno-miR-155-3p	Il1a	24493
rno-miR-155-3p	Cbx7	362962
rno-miR-155-3p	Grb10	498416
rno-miR-155-3p	Tmem97	303330
rno-miR-155-3p	Fam210a	307343
rno-miR-155-3p	Snn	29140
rno-miR-155-3p	Znf740	685834
rno-miR-155-3p	Qsox1	84491
rno-miR-155-3p	LOC100910478	100910478
rno-miR-155-3p	Stil	313506
rno-miR-155-3p	Zfp157	360775
rno-miR-155-3p	Atxn7l3	287734
rno-miR-155-3p	Rag2	295953
rno-miR-155-3p	Cast	25403
rno-miR-155-3p	Polr3k	366277
rno-miR-155-3p	LOC501282	501282
rno-miR-155-3p	Rasal2	304893
rno-miR-155-3p	Rab5b	288779
rno-miR-155-3p	Bsdc1	297890
rno-miR-155-3p	Hnrnph3	361838
rno-miR-155-3p	Pcdha6	393088
rno-miR-155-3p	Coro2b	300768
rno-miR-155-3p	Zfhx2	305888
rno-miR-155-3p	Pex10	680424
rno-miR-155-3p	Secisbp2	79049
rno-miR-155-3p	Gcc1	100361513
rno-miR-155-3p	Zfp91	246282
rno-miR-155-3p	Cstf1	311670
rno-miR-155-3p	Sult1c2a	316153
rno-miR-155-3p	Gpr56	260326
rno-miR-155-3p	Fkbp2	293702
rno-miR-155-3p	Vipr1	24875
rno-miR-155-3p	Plcxd2	363781
rno-miR-155-3p	Gas2	499156
rno-miR-155-3p	Slc38a10	303740
rno-miR-155-3p	Zfp329	308361
rno-miR-155-3p	Ndst1	29633
rno-miR-155-3p	Ephb4	686310
rno-miR-155-3p	Pcdha4	116741
rno-miR-155-3p	LOC100911837	100911837
rno-miR-155-3p	Zbtb25	314245
rno-miR-155-3p	Golga7	361171
rno-miR-155-3p	Fam84b	315019
rno-miR-155-3p	Zmynd11	291259
rno-miR-155-3p	Maea	298982
rno-miR-155-3p	Camk2b	24245
rno-miR-155-3p	Trit1	362586
rno-miR-155-3p	Kctd10	494521
rno-miR-155-3p	Copg2	301742
rno-miR-155-3p	Tenm3	306451
rno-miR-155-3p	Zfp449	684901
rno-miR-155-3p	Mmp24	83513
rno-miR-155-3p	LOC100362548	100362548
rno-miR-155-3p	Ccdc77	312677
rno-miR-155-3p	Ston1	360202
rno-miR-155-3p	Nek8	287473
rno-miR-155-3p	2018-03-06	294862
rno-miR-155-3p	Cnr1	25248
rno-miR-155-3p	Pcdhgb7	364844
rno-miR-155-3p	Lrrc61	500111
rno-miR-155-3p	Gatsl2	304410
rno-miR-155-3p	Dnmbp	309362
rno-miR-155-3p	Cnr2	57302
rno-miR-155-3p	Lrrc45	688318
rno-miR-155-3p	As3mt	140925
rno-miR-155-3p	Gorab	304923
rno-miR-155-3p	Tmem69	619582
rno-miR-155-3p	Zmat3	64394
rno-miR-155-3p	Ddx19b	690693
rno-miR-155-3p	Grin3a	191573
rno-miR-155-3p	Cdan1	311348
rno-miR-155-3p	Sidt2	315617
rno-miR-155-3p	Urb2	292087
rno-miR-155-3p	Apol11a	300060
rno-miR-155-3p	Zfp354a	24522
rno-miR-155-3p	Mll2l	362996
rno-miR-155-3p	Fam167a	498533
rno-miR-155-3p	Rab11fip4	303337
rno-miR-155-3p	Tcerg1	307474
rno-miR-155-3p	Fbln5	29158
rno-miR-155-3p	Znf740	685834
rno-miR-155-3p	Pex11a	85249
rno-miR-155-3p	LOC100910478	100910478
rno-miR-155-3p	Stil	313506
rno-miR-155-3p	RGD1563400	360777
rno-miR-155-3p	Smndc1	287768
rno-miR-155-3p	Ehf	295965
rno-miR-155-3p	Cast	25403
rno-miR-155-3p	Clvs1	366311
rno-miR-155-3p	Vsig8	289236
rno-miR-155-3p	Zcchc7	298086
rno-miR-155-3p	Sar1a	361842
rno-miR-155-3p	Pcdha7	393089
rno-miR-155-3p	Fam46a	300870
rno-miR-155-3p	Dcaf11	305895
rno-miR-155-3p	Nrbp2	680451
rno-miR-155-3p	Frk	79209
rno-miR-155-3p	Gcc1	100361513
rno-miR-155-3p	Rab31	246324
rno-miR-155-3p	Tor4a	311795
rno-miR-155-3p	Med20	316209
rno-miR-155-3p	Fndc5	260327
rno-miR-155-3p	Fkbp2	293702
rno-miR-155-3p	Wnt3	24882
rno-miR-155-3p	Hira	363849
rno-miR-155-3p	Flrt1	499308
rno-miR-155-3p	Rab40b	303754
rno-miR-155-3p	Pvrl2	308417
rno-miR-155-3p	Hmgcs1	29637
rno-miR-155-3p	Ephb4	686310
rno-miR-155-3p	Pcdha13	116742
rno-miR-155-3p	LOC100911874	100911874
rno-miR-155-3p	Tmem63c	314332
rno-miR-155-3p	Gab1	361388
rno-miR-155-3p	Elmod2	688581
rno-miR-155-3p	Trim9	155812
rno-miR-155-3p	Golim4	310526
rno-miR-155-3p	Laptm4b	315047
rno-miR-155-3p	Zmynd11	291259
rno-miR-155-3p	Eif2s3x	299027
rno-miR-155-3p	Camk2b	24245
rno-miR-155-3p	Mtf1	362591
rno-miR-155-3p	Tmem186	497863
rno-miR-155-3p	Chst7	302302
rno-miR-155-3p	Champ1	306647
rno-miR-155-3p	Zfp449	684901
rno-miR-155-3p	Atrn	83526
rno-miR-155-3p	Kmt2d	100362634
rno-miR-155-3p	Pex5	312703
rno-miR-155-3p	Stk40	360230
rno-miR-155-3p	Ctns	287478
rno-miR-155-3p	2018-03-06	294862
rno-miR-155-3p	Aqp4	25293
rno-miR-155-3p	Pcdhgb8	364845
rno-miR-155-3p	Wdr54	500226
rno-miR-155-3p	Kdm2b	304495
rno-miR-155-3p	Dnmbp	309362
rno-miR-155-3p	Ammecr1	501539
rno-miR-155-3p	Txnrd1	58819
rno-miR-155-3p	Klhdc8a	305096
rno-miR-155-3p	Lrrc4	641521
rno-miR-155-3p	St3gal2	64442
rno-miR-155-3p	Fam219a	691024
rno-miR-155-3p	Grin3a	191573
rno-miR-155-3p	Cdan1	311348
rno-miR-155-3p	Morc4	315914
rno-miR-155-3p	Hs2st1	292155
rno-miR-155-3p	Apol11a	300060
rno-miR-155-3p	Gnal	24611
rno-miR-155-3p	St3gal4	363040
rno-miR-155-3p	Akap11	498549
rno-miR-155-3p	Ssh2	303342
rno-miR-155-3p	Nip30	307652
rno-miR-155-3p	Pdyn	29190
rno-miR-155-3p	Zc3h10	685928
rno-miR-155-3p	Entpd6	85260
rno-miR-155-3p	LOC100910672	100910672
rno-miR-155-3p	Dmbx1	313512
rno-miR-155-3p	RGD1563400	360777
rno-miR-155-3p	Smndc1	287768
rno-miR-155-3p	Pdrg1	296278
rno-miR-155-3p	Gss	25458
rno-miR-155-3p	Ptch2	366452
rno-miR-155-3p	Spta1	289257
rno-miR-155-3p	Slc31a2	298091
rno-miR-155-3p	Postn	361945
rno-miR-155-3p	Pcdha9	393090
rno-miR-155-3p	Shisa5	301013
rno-miR-155-3p	Polr3d	306012
rno-miR-155-3p	Lrtm2	680883
rno-miR-155-3p	Rab11b	79434
rno-miR-155-3p	Gcc1	100361513
rno-miR-155-3p	Slc25a25	246771
rno-miR-155-3p	Fibcd1	311861
rno-miR-155-3p	Usp49	316211
rno-miR-155-3p	Lzts1	266711
rno-miR-155-3p	Dusp9	293847
rno-miR-155-3p	Stat5a	24918
rno-miR-155-3p	Dcaf8	364050
rno-miR-155-3p	Zfyve16	499508
rno-miR-155-3p	RGD1310429	303764
rno-miR-155-3p	Samd4b	308473
rno-miR-155-3p	P2rx4	29659
rno-miR-155-3p	Ephb4	686310
rno-miR-155-3p	Pcdha10	116778
rno-miR-155-3p	LOC100911895	100911895
rno-miR-155-3p	Foxn3	314374
rno-miR-155-3p	Nfatc3	361400
rno-miR-155-3p	Rai2	501555
rno-miR-155-3p	Fut2	58924
rno-miR-155-3p	Fam91a1	689997
rno-miR-155-3p	Slc40a1	170840
rno-miR-155-3p	Sema4a	310630
rno-miR-155-3p	Josd1	315134
rno-miR-155-3p	Zmynd11	291259
rno-miR-155-3p	Six4	299138
rno-miR-155-3p	Drd1	24316
rno-miR-155-3p	Zdhhc18	362613
rno-miR-155-3p	Nudt16l1	497867
rno-miR-155-3p	Ubn1	302935
rno-miR-155-3p	Irx2	306657
rno-miR-155-3p	Cnpy1	685001
rno-miR-155-3p	Slc12a2	83629
rno-miR-155-3p	Zfp945	100362641
rno-miR-155-3p	Etnk1	312828
rno-miR-155-3p	Slit2	360272
rno-miR-155-3p	Mnt	287521
rno-miR-155-3p	Spata16	294932
rno-miR-155-3p	Aqp4	25293
rno-miR-155-3p	Isoc1	364879
rno-miR-155-3p	Rab43	500249
rno-miR-155-3p	Rnft2	304521
rno-miR-155-3p	Kank1	309429
rno-miR-155-3p	Lin54	305171
rno-miR-155-3p	Pcdhgc5	641525
rno-miR-155-3p	Csnk1d	64462
rno-miR-155-3p	Capza1	691149
rno-miR-155-3p	Tnrc6b	192178
rno-miR-155-3p	Cdan1	311348
rno-miR-155-3p	Morc4	315914
rno-miR-155-3p	Zfp606	292610
rno-miR-155-3p	Amigo2	300186
rno-miR-155-3p	Scnn1g	24768
rno-miR-155-3p	Rab6b	363123
rno-miR-155-3p	Itgbl1	498564
rno-miR-155-3p	Usp32	303394
rno-miR-155-3p	Papd5	307745
rno-miR-155-3p	Csrp1	29276
rno-miR-155-3p	Sorbs1	686098
rno-miR-155-3p	Ncdn	89791
rno-miR-155-3p	LOC100910795	100910795
rno-miR-155-3p	Mmachc	313520
rno-miR-155-3p	Pxn	360820
rno-miR-155-3p	Ppm1f	287931
rno-miR-155-3p	Ctsa	296370
rno-miR-155-3p	Sstr4	25555
rno-miR-155-3p	Dhx57	366532
rno-miR-155-3p	Nuak2	289419
rno-miR-155-3p	RGD1304595	298104
rno-miR-155-3p	Trim2	361970
rno-miR-155-3p	Pcdhac1	393091
rno-miR-155-3p	Exog	301062
rno-miR-155-3p	LOC306096	306096
rno-miR-155-3p	LOC680910	680910
rno-miR-155-3p	Erap1	80897
rno-miR-155-3p	Ikzf4	100361923
rno-miR-155-3p	Drgx	252880
rno-miR-155-3p	Lrsam1	311866
rno-miR-155-3p	Taf8	316216
rno-miR-155-3p	Mrgprf	266762
rno-miR-155-3p	Srpk3	293854
rno-miR-155-3p	Ptn	24924
rno-miR-155-3p	Pea15	364052
rno-miR-155-3p	Lingo4	499668
rno-miR-155-3p	Arvcf	303798
rno-miR-155-3p	Uba2	308508
rno-miR-155-3p	Cacna1d	29716
rno-miR-155-3p	Tbl2	686610
rno-miR-155-3p	Pcdha12	116779
rno-miR-155-3p	LOC100911895	100911895
rno-miR-155-3p	Tmem179	314472
rno-miR-155-3p	Lpcat1	361467
rno-miR-155-3p	RGD1566006	501828
rno-miR-155-3p	Gabarap	58974
rno-miR-155-3p	Zcchc3	690005
rno-miR-155-3p	Zfp111	170849
rno-miR-155-3p	Arhgef2	310635
rno-miR-155-3p	Fam83f	315145
rno-miR-155-3p	Zmynd11	291259
rno-miR-155-3p	Ppp2r5e	299147
rno-miR-155-3p	Ets1	24356
rno-miR-155-3p	Twistnb	362728
rno-miR-155-3p	RGD1560191	497894
rno-miR-155-3p	Atp10b	303056
rno-miR-155-3p	Hiatl1	306687
rno-miR-155-3p	Cnpy1	685001
rno-miR-155-3p	Fbn1	83727
rno-miR-155-3p	Zfp945	100362641
rno-miR-155-3p	Prex2	312912
rno-miR-155-3p	Emp2	360468
rno-miR-155-3p	Slc43a2	287532
rno-miR-155-3p	Mrpl47	294963
rno-miR-155-3p	Cntn2	25356
rno-miR-155-3p	Pskh1	364993
rno-miR-155-3p	Clec1a	500337
rno-miR-155-3p	Fbxw8	304522
rno-miR-155-3p	Gbf1	309451
rno-miR-155-3p	Apbb2	305338
rno-miR-155-3p	Arhgap19	679082
rno-miR-155-3p	Prkab2	64562
rno-miR-155-3p	Tmem202	691306
rno-miR-155-3p	Slc9a5	192215
rno-miR-155-3p	Cdan1	311348
rno-miR-155-3p	Dzip1l	315952
rno-miR-155-3p	Zfp606	292610
rno-miR-155-3p	Senp1	300193
rno-miR-155-3p	Cxcl12	24772
rno-miR-155-3p	Gmppb	363145
rno-miR-155-3p	Nol7	498727
rno-miR-155-3p	Nbr1	303554
rno-miR-155-3p	Jph3	307916
rno-miR-155-3p	Gpx2	29326
rno-miR-155-3p	Sorbs1	686098
rno-miR-155-3p	Chi3l1	89824
rno-miR-155-3p	LOC100910929	100910929
rno-miR-155-3p	Foxj3	313554
rno-miR-155-3p	Tbc1d1	360937
rno-miR-155-3p	Cggbp1	288353
rno-miR-155-3p	Itgav	296456
rno-miR-155-3p	Trhr	25570
rno-miR-155-3p	Zfp26	367033
rno-miR-155-3p	Nfxl1	289595
rno-miR-155-3p	Zdhhc21	298184
rno-miR-155-3p	LOC361985	361985
rno-miR-155-3p	Pcdhac2	393092
rno-miR-155-3p	Ak5	301115
rno-miR-155-3p	LOC306096	306096
rno-miR-155-3p	Kdm3b	682469
rno-miR-155-3p	Lyn	81515
rno-miR-155-3p	Ikzf4	100361923
rno-miR-155-3p	Sra1	252891
rno-miR-155-3p	Smyd5	312503
rno-miR-155-3p	Polh	316235
rno-miR-155-3p	Kcnj14	276720
rno-miR-155-3p	Ubl4a	293864
rno-miR-155-3p	Cd8a	24930
rno-miR-155-3p	Tmem165	364137
rno-miR-155-3p	Celf3	499669
rno-miR-155-3p	RGD1305422	303885
rno-miR-155-3p	Heca	308624
rno-miR-155-3p	Gja5	50563
rno-miR-155-3p	Tbl2	686610
rno-miR-155-3p	Pcdha3	116780
rno-miR-155-3p	LOC100911993	100911993
rno-miR-155-3p	Tmcc3	314751
rno-miR-155-3p	Siglech	361584
rno-miR-155-3p	Prrt3	502873
rno-miR-155-3p	Gng7	58979
rno-miR-155-3p	Zcchc3	690005
rno-miR-155-3p	Trak2	171086
rno-miR-155-3p	Pogz	310658
rno-miR-155-3p	Mcat	315173
rno-miR-155-3p	Gpr158	291352
rno-miR-155-3p	Rab15	299156
rno-miR-155-3p	Glud1	24399
rno-miR-155-3p	Pigh	362756
rno-miR-155-3p	RGD1560191	497894
rno-miR-155-3p	Adam19	303068
rno-miR-155-3p	Bicd2	306809
rno-miR-155-3p	Cnpy1	685001
rno-miR-155-3p	Scd	83792
rno-miR-155-3p	Zfp945	100362641
rno-miR-155-3p	Ppp1r8	313030
rno-miR-155-3p	Tbc1d9b	360520
rno-miR-155-3p	Abr	287537
rno-miR-155-3p	Alg5	295051
rno-miR-155-3p	Adarb1	25367
rno-miR-155-3p	Rab32	365042
rno-miR-155-3p	Tmem198b	500762
rno-miR-155-3p	Orai2	304592
rno-miR-155-3p	Ccdc147	309467
rno-miR-34b-3p	LOC691320	691320
rno-miR-34b-3p	Zfp182	100911831
rno-miR-34b-3p	RGD1305350	313699
rno-miR-34b-3p	Atp5sl	361520
rno-miR-34b-3p	Syt17	192189
rno-miR-34b-3p	Slc39a7	294281
rno-miR-34b-3p	Impact	497198
rno-miR-34b-3p	Tet3	680576
rno-miR-34b-3p	Ube2z	303478
rno-miR-34b-3p	Slc12a7	308069
rno-miR-34b-3p	Gnai3	25643
rno-miR-34b-3p	Atp1b4	84396
rno-miR-34b-3p	LOC100909688	100909688
rno-miR-34b-3p	Plin3	316130
rno-miR-34b-3p	Scrib	362938
rno-miR-34b-3p	Klb	289625
rno-miR-34b-3p	Actrt2	298671
rno-miR-34b-3p	Sptssa	500651
rno-miR-34b-3p	Pxk	306203
rno-miR-34b-3p	S1pr5	60399
rno-miR-34b-3p	Pi15	301489
rno-miR-34b-3p	Zfp367	306695
rno-miR-34b-3p	Sord	24788
rno-miR-34b-3p	Kcnd3	65195
rno-miR-34b-3p	Kdm6a	100310845
rno-miR-34b-3p	Eea1	314764
rno-miR-34b-3p	Ank2	362036
rno-miR-34b-3p	Cyp4f5	286905
rno-miR-34b-3p	Mrpl47	294963
rno-miR-34b-3p	RGD1566359	498701
rno-miR-34b-3p	Sgk494	685208
rno-miR-34b-3p	Kdm5b	304809
rno-miR-34b-3p	Ppp6r3	309144
rno-miR-34b-3p	Slc7a3	29485
rno-miR-34b-3p	Aurkb	114592
rno-miR-34b-3p	LOC100910898	100910898
rno-miR-34b-3p	Atp11c	317599
rno-miR-34b-3p	Wdr48	363164
rno-miR-34b-3p	Sephs1	291314
rno-miR-34b-3p	LOC300024	300024
rno-miR-34b-3p	Prss16	364719
rno-miR-34b-3p	Vma21	501658
rno-miR-34b-3p	Spcs2	293142
rno-miR-34b-3p	Map4	367171
rno-miR-34b-3p	Nicn1	619581
rno-miR-34b-3p	Ulk2	303206
rno-miR-34b-3p	Elp2	307545
rno-miR-34b-3p	Il6st	25205
rno-miR-34b-3p	Itpr2	81678
rno-miR-34b-3p	LOC100359876	100359876
rno-miR-34b-3p	Dpp8	315758
rno-miR-34b-3p	Rimklb	362428
rno-miR-34b-3p	Hoxd13	288154
rno-miR-34b-3p	Prrc2b	296637
rno-miR-34b-3p	Lmod3	500267
rno-miR-34b-3p	LOC687029	687029
rno-miR-34b-3p	Pigg	305626
rno-miR-34b-3p	Ppip5k1	311355
rno-miR-34b-3p	Dgkb	54248
rno-miR-34b-3p	Eif4e	117045
rno-miR-34b-3p	Nxnl2	689232
rno-miR-34b-3p	Med7	100911235
rno-miR-34b-3p	Zfyve20	312562
rno-miR-34b-3p	RGD1308430	361038
rno-miR-34b-3p	Rtn3	140945
rno-miR-34b-3p	Shisa7	691429
rno-miR-34b-3p	Zfp182	100911831
rno-miR-34b-3p	Klhl21	313743
rno-miR-34b-3p	Aen	361594
rno-miR-34b-3p	Dnajc21	192210
rno-miR-34b-3p	Slc39a7	294281
rno-miR-34b-3p	Atf7ip2	497859
rno-miR-34b-3p	Glis3	680671
rno-miR-34b-3p	Smarce1	303518
rno-miR-34b-3p	Zfp84	308482
rno-miR-34b-3p	Atp1b1	25650
rno-miR-34b-3p	Sf3b1	84486
rno-miR-34b-3p	LOC100909827	100909827
rno-miR-34b-3p	Ccnyl1	316452
rno-miR-34b-3p	Rrp7a	362967
rno-miR-34b-3p	Klb	289625
rno-miR-34b-3p	Prepl	298771
rno-miR-34b-3p	RGD1565498	500843
rno-miR-34b-3p	Ptpn20b	306281
rno-miR-34b-3p	Mcl1	60430
rno-miR-34b-3p	Vma21	501658
rno-miR-34b-3p	Pof1b	302328
rno-miR-34b-3p	Zfp192	306974
rno-miR-34b-3p	Thy1	24832
rno-miR-34b-3p	B4galt6	65196
rno-miR-34b-3p	Kdm6a	100310845
rno-miR-34b-3p	Frs2	314850
rno-miR-34b-3p	Ank2	362036
rno-miR-34b-3p	Elavl2	286973
rno-miR-34b-3p	Dennd2c	295333
rno-miR-34b-3p	RGD1566359	498701
rno-miR-34b-3p	Gpatch8	685233
rno-miR-34b-3p	Ppp1r12b	304813
rno-miR-34b-3p	Hnrnpul2	309197
rno-miR-34b-3p	Slc10a2	29500
rno-miR-34b-3p	Ccnc	114839
rno-miR-34b-3p	LOC100910934	100910934
rno-miR-34b-3p	RGD1311343	360506
rno-miR-34b-3p	Spry4	291610
rno-miR-34b-3p	Arl5b	364788
rno-miR-34b-3p	Paics	140946
rno-miR-34b-3p	Kif22	293502
rno-miR-34b-3p	Rab9b	367915
rno-miR-34b-3p	LOC678772	678772
rno-miR-34b-3p	Trim16	303214
rno-miR-34b-3p	Elp2	307545
rno-miR-34b-3p	Cnr1	25248
rno-miR-34b-3p	Msh2	81709
rno-miR-34b-3p	LOC100359930	100359930
rno-miR-34b-3p	Fam81a	315789
rno-miR-34b-3p	Fgfr1op2	362463
rno-miR-34b-3p	Ripply3	288239
rno-miR-34b-3p	Fam136a	297415
rno-miR-34b-3p	Lmod3	500267
rno-miR-34b-3p	Gid4	687192
rno-miR-34b-3p	Pigg	305626
rno-miR-34b-3p	Atp8b4	311396
rno-miR-34b-3p	Nptn	56064
rno-miR-34b-3p	Stim2	117087
rno-miR-34b-3p	Rnf11	689577
rno-miR-34b-3p	Med7	100911235
rno-miR-34b-3p	Rybp	312603
rno-miR-34b-3p	Rnf219	361088
rno-miR-34b-3p	Kctd4	691835
rno-miR-34b-3p	Hoxd8	100912020
rno-miR-34b-3p	Klf11	313994
rno-miR-34b-3p	Tmem41b	361626
rno-miR-34b-3p	Ppp1r2	192361
rno-miR-34b-3p	Zbtb9	294289
rno-miR-34b-3p	Zfp879	497896
rno-miR-34b-3p	LOC681410	681410
rno-miR-34b-3p	RGD1563746	303572
rno-miR-34b-3p	Ipo7	308939
rno-miR-34b-3p	Gja4	25655
rno-miR-34b-3p	Slc24a2	84550
rno-miR-34b-3p	LOC100910143	100910143
rno-miR-34b-3p	Crispld1	316482
rno-miR-34b-3p	RGD1307500	363056
rno-miR-34b-3p	Dr1	289881
rno-miR-34b-3p	Bcap29	298943
rno-miR-34b-3p	Tcaim	363169
rno-miR-34b-3p	Ddx6	500988
rno-miR-34b-3p	LOC300024	300024
rno-miR-34b-3p	Mmrn2	306288
rno-miR-34b-3p	Tsnax	64028
rno-miR-34b-3p	Coro1c	501841
rno-miR-34b-3p	Gpr174	302373
rno-miR-34b-3p	Rab18	307039
rno-miR-34b-3p	Vsnl1	24877
rno-miR-34b-3p	Prkaa1	65248
rno-miR-34b-3p	Kdm6a	100310845
rno-miR-34b-3p	RGD1309489	314915
rno-miR-34b-3p	Api5	362170
rno-miR-34b-3p	Clec16a	287044
rno-miR-34b-3p	Ntng1	295382
rno-miR-34b-3p	Tdp2	498749
rno-miR-34b-3p	Gpatch8	685233
rno-miR-34b-3p	Dhx9	304859
rno-miR-34b-3p	Hnrnpul2	309197
rno-miR-34b-3p	Scamp1	29521
rno-miR-34b-3p	Sorbs2	114901
rno-miR-34b-3p	LOC100910984	100910984
rno-miR-34b-3p	Msi2	360596
rno-miR-34b-3p	Dsc2	291760
rno-miR-34b-3p	Psma8	364814
rno-miR-34b-3p	Ppp1r15a	171071
rno-miR-34b-3p	Ate1	293526
rno-miR-34b-3p	Dgkd	368088
rno-miR-34b-3p	LOC678772	678772
rno-miR-34b-3p	Phf12	303274
rno-miR-34b-3p	Elp2	307545
rno-miR-34b-3p	Itpr1	25262
rno-miR-34b-3p	Tsc22d3	83514
rno-miR-34b-3p	LOC100359930	100359930
rno-miR-34b-3p	Bmp5	315824
rno-miR-34b-3p	Runx1t1	362489
rno-miR-34b-3p	Zfp654	288354
rno-miR-34b-3p	Setd5	297514
rno-miR-34b-3p	Arl8b	500282
rno-miR-34b-3p	Gid4	687192
rno-miR-34b-3p	Pigg	305626
rno-miR-34b-3p	Atp8b4	311396
rno-miR-34b-3p	Cnr2	57302
rno-miR-34b-3p	Bhlhe41	117095
rno-miR-34b-3p	Srsf1	689890
rno-miR-34b-3p	Med7	100911235
rno-miR-34b-3p	Tspan11	312727
rno-miR-34b-3p	Zcchc24	361104
rno-miR-34b-3p	LOC691984	691984
rno-miR-34b-3p	LOC100912078	100912078
rno-miR-34b-3p	Mboat2	313997
rno-miR-34b-3p	Eif4g2	361628
rno-miR-34b-3p	Nupl1	245922
rno-miR-34b-3p	Col6a1	294337
rno-miR-34b-3p	Fam222b	497960
rno-miR-34b-3p	Tmx3	682967
rno-miR-34b-3p	RGD1563746	303572
rno-miR-34b-3p	LOC308990	308990
rno-miR-34b-3p	Has2	25694
rno-miR-34b-3p	Jak1	84598
rno-miR-34b-3p	LOC100910143	100910143
rno-miR-34b-3p	Dner	316573
rno-miR-34b-3p	RGD1307500	363056
rno-miR-34b-3p	Psmb11	290206
rno-miR-34b-3p	Maea	298982
rno-miR-34b-3p	Rnf149	363222
rno-miR-34b-3p	Fam55b	500991
rno-miR-34b-3p	Spats2	300221
rno-miR-34b-3p	Mmrn2	306288
rno-miR-34b-3p	Bdnf	24225
rno-miR-34b-3p	Insig1	64194
rno-miR-34b-3p	Sft2d3	364835
rno-miR-34b-3p	Srsf11	502603
rno-miR-34b-3p	RGD1561931	302396
rno-miR-34b-3p	MGC108823	307414
rno-miR-34b-3p	Smcp	24899
rno-miR-34b-3p	Kcnk10	65272
rno-miR-34b-3p	Kdm6a	100310845
rno-miR-34b-3p	RGD1309489	314915
rno-miR-34b-3p	Lamp5	362220
rno-miR-34b-3p	Clec16a	287044
rno-miR-34b-3p	Rnd3	295588
rno-miR-34b-3p	Ahrr	498999
rno-miR-34b-3p	Ankrd13c	685374
rno-miR-34b-3p	Npl	304860
rno-miR-34b-3p	Mtmr10	309255
rno-miR-34b-3p	Homer1	29546
rno-miR-34b-3p	Stx1a	116470
rno-miR-34b-3p	LOC100910984	100910984
rno-miR-34b-3p	RGD1311429	360642
rno-miR-34b-3p	RGD1562997	291773
rno-miR-34b-3p	Sult1c2	171072
rno-miR-34b-3p	Rnf152	293561
rno-miR-34b-3p	Dgkd	368088
rno-miR-34b-3p	Rbpj	679028
rno-miR-34b-3p	RGD1305508	303275
rno-miR-34b-3p	Nol4	307553
rno-miR-34b-3p	P2ry1	25265
rno-miR-34b-3p	Pafah1b1	83572
rno-miR-34b-3p	LOC100361383	100361383
rno-miR-34b-3p	Rnf128	315911
rno-miR-34b-3p	Med8	362575
rno-miR-34b-3p	Zfp654	288354
rno-miR-34b-3p	Fam21c	297530
rno-miR-34b-3p	Dcp1b	500305
rno-miR-34b-3p	U2af1	687575
rno-miR-34b-3p	Pigg	305626
rno-miR-34b-3p	Atp8b4	311396
rno-miR-34b-3p	Cnr2	57302
rno-miR-34b-3p	Gpr176	117257
rno-miR-34b-3p	Ccdc62	689909
rno-miR-34b-3p	Med7	100911235
rno-miR-34b-3p	Ccdc91	312863
rno-miR-34b-3p	Purg	361162
rno-miR-34b-3p	Slc22a23	64559
rno-miR-34b-3p	LOC691984	691984
rno-miR-34b-3p	LOC100912478	100912478
rno-miR-34b-3p	Six6	314221
rno-miR-34b-3p	Dusp8	361679
rno-miR-34b-3p	Fas	246097
rno-miR-34b-3p	Col6a1	294337
rno-miR-34b-3p	Anapc11	498030
rno-miR-34b-3p	Tmx3	682967
rno-miR-34b-3p	Lamp3	303801
rno-miR-34b-3p	Inpp5f	309008
rno-miR-34b-3p	Gucy2c	25711
rno-miR-34b-3p	Ptp4a2	85237
rno-miR-34b-3p	LOC100910207	100910207
rno-miR-34b-3p	Dner	316573
rno-miR-34b-3p	RGD1307500	363056
rno-miR-34b-3p	Slitrk6	290467
rno-miR-34b-3p	Eif2s3x	299027
rno-miR-34b-3p	Rnf149	363222
rno-miR-34b-3p	Spesp1	501010
rno-miR-34b-3p	Amot	300289
rno-miR-34b-3p	Gpm6a	306439
rno-miR-34b-3p	C6	24237
rno-miR-34b-3p	Chtf8	364996
rno-miR-34b-3p	RGD1563349	502727
rno-miR-34b-3p	Pdzd11	302422
rno-miR-34b-3p	RGD1309362	307415
rno-miR-34b-3p	Chm	24942
rno-miR-34b-3p	Mtpn	79215
rno-miR-34b-3p	Kdm6a	100310845
rno-miR-34b-3p	RGD1309489	314915
rno-miR-34b-3p	Dhx35	362260
rno-miR-34b-3p	Clec16a	287044
rno-miR-34b-3p	Arhgap15	295635
rno-miR-34b-3p	Lrrc20	499430
rno-miR-34b-3p	Rrm1	685579
rno-miR-34b-3p	Astn1	304900
rno-miR-34b-3p	Gcc2	309798
rno-miR-34b-3p	Pdha1	29554
rno-miR-34b-3p	Map3k8	116596
rno-miR-34b-3p	LOC100911104	100911104
rno-miR-34b-3p	RGD1311429	360642
rno-miR-34b-3p	RGD1562997	291773
rno-miR-34b-3p	Golga7	361171
rno-miR-34b-3p	Trak2	171086
rno-miR-34b-3p	Fam175b	293570
rno-miR-34b-3p	Dnmt3a	444984
rno-miR-34b-3p	Tmem178b	679651
rno-miR-34b-3p	RGD1305508	303275
rno-miR-34b-3p	Usb1	307643
rno-miR-34b-3p	Cav1	25404
rno-miR-34b-3p	Taldo1	83688
rno-miR-34b-3p	LOC100361383	100361383
rno-miR-34b-3p	Pih1d3	315915
rno-miR-34b-3p	Emc1	362643
rno-miR-34b-3p	Mmp17	288626
rno-miR-34b-3p	Csgalnact2	297554
rno-miR-34b-3p	Dcp1b	500305
rno-miR-34b-3p	Ube3b	687633
rno-miR-34b-3p	Sall2	305854
rno-miR-34b-3p	Mavs	311430
rno-miR-34b-3p	Nckap1	58823
rno-miR-34b-3p	Hrk	117271
rno-miR-34b-3p	Dnhd1-ps1	690115
rno-miR-34b-3p	Med7	100911235
rno-miR-34b-3p	Gdap1	312890
rno-miR-34b-3p	Grm3	24416
rno-miR-34b-3p	Snap23	64630
rno-miR-34b-3p	LOC691995	691995
rno-miR-34b-3p	LOC100912594	100912594
rno-miR-34b-3p	Tmem30b	314224
rno-miR-34b-3p	Cyb561a3	361729
rno-miR-34b-3p	Ly6i	246138
rno-miR-34b-3p	Lhfpl2	294643
rno-miR-34b-3p	RGD1564614	498241
rno-miR-34b-3p	Zfp449	684901
rno-miR-34b-3p	Etv5	303828
rno-miR-34b-3p	Inpp5f	309008
rno-miR-34b-3p	Kcnj6	25743
rno-miR-34b-3p	Slc25a27	85262
rno-miR-34b-3p	LOC100910308	100910308
rno-miR-34b-3p	Ankrd12	316775
rno-miR-34b-3p	RGD1307500	363056
rno-miR-34b-3p	Mau2	290668
rno-miR-34b-3p	Brms1l	299053
rno-miR-34b-3p	Cav2	363425
rno-miR-34b-3p	LOC501110	501110
rno-miR-34b-3p	Amot	300289
rno-miR-34b-3p	Stox2	306459
rno-miR-34b-3p	Tysnd1	365571
rno-miR-34b-3p	Pigy	502782
rno-miR-34b-3p	RGD1309748	302913
rno-miR-34b-3p	Tnfaip8	307428
rno-miR-34b-3p	Cth	24962
rno-miR-34b-3p	Abi1	79249
rno-miR-34b-3p	Kdm6a	100310845
rno-miR-34b-3p	RGD1309489	314915
rno-miR-34b-3p	Lmbr1	362295
rno-miR-34b-3p	Alox12	287454
rno-miR-34b-3p	Gca	295647
rno-miR-34b-3p	Lhfp	499615
rno-miR-34b-3p	Znf740	685834
rno-miR-34b-3p	Pbx1	304947
rno-miR-34b-3p	Rhobtb3	309922
rno-miR-34b-3p	Tgfbr1	29591
rno-miR-34b-3p	Sdc3	116673
rno-miR-34b-3p	LOC100911122	100911122
rno-miR-34b-3p	RGD1311429	360642
rno-miR-34b-3p	Eif3a	292148
rno-miR-34b-3p	Fbxw17	361219
rno-miR-34b-3p	Slc2a13	171147
rno-miR-34b-3p	Ubl4a	293864
rno-miR-34b-3p	Dnmt3a	444984
rno-miR-34b-3p	Dram1	679937
rno-miR-34b-3p	Ankfy1	303292
rno-miR-34b-3p	Chd9	307726
rno-miR-34b-3p	Cav1	25404
rno-miR-34b-3p	Dclk1	83825
rno-miR-34b-3p	LOC100361457	100361457
rno-miR-34b-3p	Msl2	315959
rno-miR-34b-3p	Pusl1	362681
rno-miR-34b-3p	B3gnt4	288752
rno-miR-34b-3p	Mrps35	297727
rno-miR-34b-3p	Dcp1b	500305
rno-miR-34b-3p	LOC688041	688041
rno-miR-34b-3p	Nkx3-1	305999
rno-miR-34b-3p	Pcmtd2	311726
rno-miR-34b-3p	Ncan	58982
rno-miR-34b-3p	Pacsin2	124461
rno-miR-34b-3p	Dnhd1-ps1	690115
rno-miR-34b-3p	Med7	100911235
rno-miR-34b-3p	Usp45	313098
rno-miR-34b-3p	Ppp1cc	24669
rno-miR-34b-3p	Ntsr2	64636
rno-miR-34b-3p	Mzt1	692032
rno-miR-34b-3p	LOC100912730	100912730
rno-miR-34b-3p	Mlh3	314320
rno-miR-34b-3p	Tmc1	361739
rno-miR-34b-3p	Olfm3	252920
rno-miR-34b-3p	Nipbl	294787
rno-miR-34b-3p	Slamf1	498286
rno-miR-34b-3p	Zfp449	684901
rno-miR-34b-3p	Son	304092
rno-miR-34b-3p	RGD1306820	309069
rno-miR-34b-3p	Mllt4	26955
rno-miR-34b-3p	Sfrp4	89803
rno-miR-34b-3p	LOC100910414	100910414
rno-miR-34b-3p	Tlr13	317227
rno-miR-34b-3p	RGD1307500	363056
rno-miR-34b-3p	Trappc11	290746
rno-miR-34b-3p	Klhl28	299103
rno-miR-34b-3p	Pir	363465
rno-miR-34b-3p	Ppip5k2	501194
rno-miR-34b-3p	Npsr1	300458
rno-miR-34b-3p	Mtmr7	306490
rno-miR-34b-3p	Hipk1	365895
rno-miR-34b-3p	RGD1565410	503162
rno-miR-34b-3p	Pmm2	302915
rno-miR-34b-3p	Hars2	307491
rno-miR-34b-3p	Camk4	25050
rno-miR-34b-3p	Myh10	79433
rno-miR-34b-3p	Kdm6a	100310845
rno-miR-34b-3p	Atmin	315037
rno-miR-34b-3p	Parp12	362343
rno-miR-34b-3p	Serpinf2	287527
rno-miR-34b-3p	Rag2	295953
rno-miR-34b-3p	Ifih1	499801
rno-miR-34b-3p	Znf740	685834
rno-miR-34b-3p	Kif26b	305012
rno-miR-34b-3p	Mier3	310086
rno-miR-34b-3p	Cask	29647
rno-miR-34b-3p	Nfasc	116690
rno-miR-34b-3p	LOC100911158	100911158
rno-miR-34b-3p	Bahcc1	360674
rno-miR-34b-3p	Hs2st1	292155
rno-miR-34b-3p	Slc35a1	313139
rno-miR-34b-3p	Sema6a	361324
rno-miR-34b-3p	Pou4f2	171355
rno-miR-34b-3p	Smc5	293967
rno-miR-34b-3p	Smgc	446171
rno-miR-34b-3p	Pcdhb20	680203
rno-miR-34b-3p	Ankfy1	303292
rno-miR-34b-3p	Chd9	307726
rno-miR-34b-3p	F2r	25439
rno-miR-34b-3p	Calb1	83839
rno-miR-34b-3p	LOC100362123	100362123
rno-miR-34b-3p	Msl2	315959
rno-miR-34b-3p	Pigh	362756
rno-miR-34b-3p	Neurod4	288821
rno-miR-34b-3p	Tex10	298065
rno-miR-34b-3p	Dcp1b	500305
rno-miR-34b-3p	Slc39a14	306009
rno-miR-34b-3p	Tmem33	59303
rno-miR-34b-3p	Pou2af1	690528
rno-miR-34b-3p	Med7	100911235
rno-miR-34b-3p	Prkar2b	24679
rno-miR-34b-3p	Stx12	65033
rno-miR-34b-3p	LOC100125364	100125364
rno-miR-34b-3p	Rps6ka5	314384
rno-miR-34b-3p	RGD1307158	361773
rno-miR-34b-3p	Itgb5	257645
rno-miR-34b-3p	Nipbl	294787
rno-miR-34b-3p	Sntn	498456
rno-miR-34b-3p	Potef	684969
rno-miR-34b-3p	Nrip1	304157
rno-miR-34b-3p	Tnpo1	309126
rno-miR-34b-3p	Bsn	29138
rno-miR-34b-3p	Hemgn	113882
rno-miR-34b-3p	LOC100910526	100910526
rno-miR-34b-3p	Tlr13	317227
rno-miR-34b-3p	RGD1307500	363056
rno-miR-34b-3p	Fam120a	291019
rno-miR-34b-3p	Zbtb39	299510
rno-miR-34b-3p	Ids	363513
rno-miR-34b-3p	LOC501406	501406
rno-miR-34b-3p	Xcr1	301086
rno-miR-34b-3p	Unc5d	306534
rno-miR-34b-3p	B3galt1	366064
rno-miR-34b-3p	Slc6a17	613226
rno-miR-34b-3p	Ppl	302934
rno-miR-34b-3p	Psd2	307500
rno-miR-34b-3p	Ddn	25113
rno-miR-34b-3p	Grb2	81504
rno-miR-34b-3p	Kdm6a	100310845
rno-miR-34b-3p	Prickle1	315259
rno-miR-34b-3p	Parp12	362343
rno-miR-34b-3p	Tnfaip1	287543
rno-miR-34b-3p	Ehf	295965
rno-miR-34b-3p	Ppp1r3a	500036
rno-miR-34b-3p	B3galt2	686081
rno-miR-34b-3p	Adamts3	305253
rno-miR-34b-3p	Eif5a2	310261
rno-miR-34b-3p	Kcnq3	29682
rno-miR-34b-3p	Nfasc	116690
rno-miR-34b-3p	LOC688041	688041
rno-miR-34b-3p	LOC100911158	100911158
rno-miR-34b-3p	Klf14	312203
rno-miR-34b-3p	Bahcc1	360674
rno-miR-34b-3p	Gpr83	140595
rno-miR-34b-3p	T	292301
rno-miR-34b-3p	Zfp189	313219
rno-miR-34b-3p	Sema6a	361324
rno-miR-34b-3p	Sgk2	171497
rno-miR-34b-3p	Kazald1	293997
rno-miR-34b-3p	Gimap9	493865
rno-miR-34b-3p	Mbnl2	680445
rno-miR-34b-3p	Unc45b	303373
rno-miR-34b-3p	Slc7a6	307811
rno-miR-34b-3p	Il1rl1	25556
rno-miR-34b-3p	Grip1	84016
rno-miR-34b-3p	Irgm2	100362733
rno-miR-34b-3p	Plin3	316130
rno-miR-34b-3p	Cwf19l2	362804
rno-miR-34b-3p	Tmem183a	289034
rno-miR-34b-3p	Sec61b	298068
rno-miR-34b-3p	Clec1a	500337
rno-miR-34b-3p	Fndc3a	306022
rno-miR-34b-3p	Camkk1	60341
rno-miR-34b-3p	LOC691138	691138
rno-miR-34b-3p	Med7	100911235
rno-miR-34b-3p	Atp11a	306600
rno-miR-34b-3p	Scn2a1	24766
rno-miR-34b-3p	Serpina5	65051
rno-miR-34b-3p	Zfp9	100158232
rno-miR-34b-3p	Btbd11	314675
rno-miR-34b-3p	RGD1307158	361773
rno-miR-34b-3p	Zfp187	266792
rno-miR-34b-3p	Skp2	294790
rno-miR-34b-3p	Naa30	498489
rno-miR-34b-3p	LOC685095	685095
rno-miR-34b-3p	Heatr2	304332
rno-miR-34b-3p	Ppp6r3	309144
rno-miR-34b-3p	Casq2	29209
rno-miR-34b-3p	C5ar1	113959
rno-miR-34b-3p	LOC100910646	100910646
rno-miR-34b-3p	Rlim	317241
rno-miR-34b-3p	RGD1307500	363056
rno-miR-34b-3p	Fam8a1	291031
rno-miR-34b-3p	Yeats4	299810
rno-miR-34b-3p	Tecrl	364134
rno-miR-34b-3p	Tmem47	501569
rno-miR-34b-3p	Vwa5a	301097
rno-miR-34b-3p	Rab22a	366265
rno-miR-34b-3p	Jam2	619374
rno-miR-34b-3p	Unkl	302987
rno-miR-34b-3p	Ammecr1l	307526
rno-miR-34b-3p	Hsd11b2	25117
rno-miR-34b-3p	Marcksl1	81520
rno-miR-34b-3p	Kdm6a	100310845
rno-miR-34b-3p	Jrkl	315417
rno-miR-34b-3p	Reep1	362384
rno-miR-34b-3p	MGC95210	287798
rno-miR-34b-3p	Ankef1	296184
rno-miR-34b-3p	Wdr54	500226
rno-miR-34b-3p	Tbl2	686610
rno-miR-34b-3p	Lias	305348
rno-miR-34b-3p	Naa15	310399
rno-miR-34b-3p	Slc8a1	29715
rno-miR-34b-3p	Nfasc	116690
rno-miR-34b-3p	Ccdc137	688298
rno-miR-34b-3p	LOC100911173	100911173
rno-miR-34b-3p	RGD1306271	312246
rno-miR-34b-3p	Narf	360681
rno-miR-34b-3p	Flt3	140635
rno-miR-34b-3p	Ppm1n	292690
rno-miR-34b-3p	LOC100911803	100911803
rno-miR-34b-3p	Invs	313228
rno-miR-34b-3p	Dtwd2	361326
rno-miR-34b-3p	Pou3f3	192109
rno-miR-34b-3p	Actr1a	294010
rno-miR-34b-3p	Zfp868	494340
rno-miR-34b-3p	Whsc1	680537
rno-miR-34b-3p	Appbp2	303396
rno-miR-34b-3p	Pdzd8	308000
rno-miR-34b-3p	Oprm1	25601
rno-miR-34b-3p	Kcnq1	84020
rno-miR-34b-3p	LOC100362980	100362980
rno-miR-34b-3p	Plin3	316130
rno-miR-34b-3p	Slc35e3	362883
rno-miR-34b-3p	Sde2	289315
rno-miR-34b-3p	Zdhhc21	298184
rno-miR-34b-3p	Sspn	500364
rno-miR-34b-3p	Cln5	306128
rno-miR-34b-3p	Prom1	60357
rno-miR-34b-3p	Capza1	691149
rno-miR-34b-3p	Cln8	306619
rno-miR-34b-3p	Cxcl12	24772
rno-miR-34b-3p	Serpina5	65051
rno-miR-34b-3p	Atxn7l3b	100192313
rno-miR-34b-3p	Btbd11	314675
rno-miR-34b-3p	Slc25a16	361836
rno-miR-34b-3p	Zfp187	266792
rno-miR-34b-3p	2018-03-06	294862
rno-miR-34b-3p	RGD1565212	498534
rno-miR-34b-3p	LOC685095	685095
rno-miR-34b-3p	Ccnt2	304758
rno-miR-34b-3p	Ppp6r3	309144
rno-miR-34b-3p	Gpr182	29307
rno-miR-34b-3p	Dao	114027
rno-miR-34b-3p	LOC100910753	100910753
rno-miR-34b-3p	Med14	317343
rno-miR-34b-3p	RGD1307500	363056
rno-miR-34b-3p	Fam8a1	291031
rno-miR-34b-3p	Ext1	299907
rno-miR-34b-3p	Ranbp9	364686
rno-miR-34b-3p	Vma21	501658
rno-miR-34b-3p	Tfap2b	301285
rno-miR-34b-3p	Caps2	366891
rno-miR-34b-3p	Ncoa4	619385
rno-miR-34b-3p	Unkl	302987
rno-miR-34b-3p	Elp2	307545
rno-miR-34b-3p	Plagl1	25157
rno-miR-34b-3p	Amd1	81640
rno-miR-34b-3p	Kdm6a	100310845
rno-miR-34b-3p	Panx3	315567
rno-miR-34b-3p	Tmem43	362401
rno-miR-34b-3p	Actg1	287876
rno-miR-34b-3p	Prrc2b	296637
rno-miR-34b-3p	Emx1	500235
rno-miR-34b-3p	Tbl2	686610
rno-miR-34b-3p	RGD1561672	305610
rno-miR-34b-3p	Hfe2	310681
rno-miR-34b-3p	Rab3ip	29885
rno-miR-34b-3p	Nfasc	116690
rno-miR-34b-3p	Smim7	688495
rno-miR-34b-3p	LOC100911218	100911218
rno-miR-34b-3p	RGD1306271	312246
rno-miR-34b-3p	Zfp655	360764
rno-miR-34b-3p	Rcan2	140666
rno-miR-34b-3p	Irgq	292708
rno-miR-34b-3p	LOC100911803	100911803
rno-miR-34b-3p	Usp1	313387
rno-miR-34b-3p	Adat2	361453
rno-miR-34b-3p	Tgoln2	192152
rno-miR-34b-3p	Kcnv2	294065
rno-miR-34b-3p	Xk	497078
rno-miR-34b-3p	Tet3	680576
rno-miR-34b-3p	LOC303448	303448
rno-miR-34b-3p	Slc2a12	308028
rno-miR-34b-3p	Fkbp1a	25639
rno-miR-34b-3p	Dnmt1	84350
rno-miR-34b-3p	LOC100909688	100909688
rno-miR-34b-3p	Plin3	316130
rno-miR-34b-3p	Ly6al	362935
rno-miR-34b-3p	Ube2k	289623
rno-miR-34b-3p	Csf3r	298518
rno-miR-34b-3p	Cer1	500485
rno-miR-34b-3p	Fbxl3	306129
rno-miR-34b-3p	Prom1	60357
rno-miR-34b-3p	Lrrc39	691307
rno-miR-34b-3p	Ankrd44	301415
rno-miR-34b-3p	Hiatl1	306687
rno-miR-34b-3p	Cxcl12	24772
rno-miR-34b-3p	Nkx6-1	65193
rno-miR-34b-3p	Kdm6a	100310845
rno-miR-34b-3p	Cdk17	314743
rno-miR-34b-3p	Srek1ip1	361888
rno-miR-34b-3p	Wrnip1	282835
rno-miR-34b-3p	2018-03-06	294862
rno-miR-34b-3p	Epsti1	498547
rno-miR-34b-3p	Sgk494	685208
rno-miR-34b-3p	Ppp1r15b	304799
rno-miR-34b-3p	Ppp6r3	309144
rno-miR-34b-3p	Sigmar1	29336
rno-miR-34b-3p	Strn3	114520
rno-miR-34b-3p	LOC100910753	100910753
rno-miR-34b-3p	Atp11c	317599
rno-miR-34b-3p	Mrap2	363112
rno-miR-34b-3p	Mki67	291234
rno-miR-34b-3p	LOC300024	300024
rno-miR-34b-3p	Ranbp9	364686
rno-miR-34b-3p	Vma21	501658
rno-miR-34b-3p	Maff	366960
rno-miR-34b-3p	Ncoa4	619385
rno-miR-34b-3p	Cyfip2	303073
rno-miR-34b-3p	Elp2	307545
rno-miR-34b-3p	Gdi1	25183
rno-miR-34b-3p	Gtf2b	81673
rno-miR-34b-3p	LOC100359876	100359876
rno-miR-34b-3p	Rdx	315655
rno-miR-34b-3p	Rimklb	362428
rno-miR-34b-3p	Naa50	288108
rno-miR-34b-3p	Prrc2b	296637
rno-miR-34b-3p	Emx1	500235
rno-miR-34b-3p	LOC687029	687029
rno-miR-34b-3p	RGD1561672	305610
rno-miR-34b-3p	Lrrc40	310946
rno-miR-34b-3p	Gja5	50563
rno-miR-34b-3p	Il16	116996
rno-miR-34b-3p	LOC688765	688765
rno-miR-34b-3p	LOC100911218	100911218
rno-miR-34b-3p	Tcf7l1	312451
rno-miR-34b-3p	Mob1b	360920
rno-miR-34b-3p	Olr1	140914
rno-miR-34b-3p	Tmem126a	293113
